# Supplementary material for: Development and mapping of DArT markers within the Festuca - Lolium complex
Source: BMC Genomics. 2009 Oct 15;10:473. doi: 10.1186/1471-2164-10-473 (PMC2770082; doi:10.1186/1471-2164-10-473)
Supplement: Additional file 1 — Hybridization scores. The data provided represent scores obtained after hybridization of Festuca and Lolium genomic DNAs on the DArTFest chip. [file 1471-2164-10-473-S1.XLS]

## Sheet: List1
CloneID	Fp score	Fa score	Fg score	Lm score	Lp score	Fp1	Fp10	Fp11	Fp12	Fp13	Fp14	Fp15	Fp16	Fp17	Fp18	Fp19	Fp2	Fp20	Fp21	Fp22	Fp23	Fp24	Fp25	Fp26	Fp27	Fp28	Fp29	Fp3	Fp30	Fp31	Fp32	Fp33	Fp34	Fp35	Fp36	Fp37	Fp38	Fp39	Fp4	Fp5	Fp6	Fp7	Fp8	Fp9	Fa1	Fa10	Fa11	Fa12	Fa13
556553	39	0	0	0	0	1	1	1	1	1	1	1	1	1	1	1	1	1	1	1	1	1	1	1	1	1	1	1	1	1	1	1	1	1	1	1	1	1	1	1	1	1	1	1	-	-	-	-	-
558434	39	0	0	0	0	1	1	1	1	1	1	1	1	1	1	1	1	1	1	1	1	1	1	1	1	1	1	1	1	1	1	1	1	1	1	1	1	1	1	1	1	1	1	1	-	-	-	-	-
558764	39	0	0	0	0	1	1	1	1	1	1	1	1	1	1	1	1	1	1	1	1	1	1	1	1	1	1	1	1	1	1	1	1	1	1	1	1	1	1	1	1	1	1	1	-	-	-	-	-
356084	39	0	0	0	0	1	1	1	1	1	1	1	1	1	1	1	1	1	1	1	1	1	1	1	1	1	1	1	1	1	1	1	1	1	1	1	1	1	1	1	1	1	1	1	-	-	-	-	-
356323	39	0	0	0	0	1	1	1	1	1	1	1	1	1	1	1	1	1	1	1	1	1	1	1	1	1	1	1	1	1	1	1	1	1	1	1	1	1	1	1	1	1	1	1	-	-	-	-	-
555098	39	0	0	0	0	1	1	1	1	1	1	1	1	1	1	1	1	1	1	1	1	1	1	1	1	1	1	1	1	1	1	1	1	1	1	1	1	1	1	1	1	1	1	1	-	-	-	-	-
556185	39	0	0	0	0	1	1	1	1	1	1	1	1	1	1	1	1	1	1	1	1	1	1	1	1	1	1	1	1	1	1	1	1	1	1	1	1	1	1	1	1	1	1	1	-	-	-	-	-
556196	39	0	0	0	0	1	1	1	1	1	1	1	1	1	1	1	1	1	1	1	1	1	1	1	1	1	1	1	1	1	1	1	1	1	1	1	1	1	1	1	1	1	1	1	-	-	-	-	-
556575	39	0	0	0	0	1	1	1	1	1	1	1	1	1	1	1	1	1	1	1	1	1	1	1	1	1	1	1	1	1	1	1	1	1	1	1	1	1	1	1	1	1	1	1	-	-	-	-	-
556642	39	0	0	0	0	1	1	1	1	1	1	1	1	1	1	1	1	1	1	1	1	1	1	1	1	1	1	1	1	1	1	1	1	1	1	1	1	1	1	1	1	1	1	1	-	-	-	-	-
556883	39	0	0	0	0	1	1	1	1	1	1	1	1	1	1	1	1	1	1	1	1	1	1	1	1	1	1	1	1	1	1	1	1	1	1	1	1	1	1	1	1	1	1	1	0	0	0	0	0
557020	39	0	0	0	0	1	1	1	1	1	1	1	1	1	1	1	1	1	1	1	1	1	1	1	1	1	1	1	1	1	1	1	1	1	1	1	1	1	1	1	1	1	1	1	-	-	-	-	-
557033	39	0	0	0	0	1	1	1	1	1	1	1	1	1	1	1	1	1	1	1	1	1	1	1	1	1	1	1	1	1	1	1	1	1	1	1	1	1	1	1	1	1	1	1	-	-	-	-	-
557168	39	0	0	0	0	1	1	1	1	1	1	1	1	1	1	1	1	1	1	1	1	1	1	1	1	1	1	1	1	1	1	1	1	1	1	1	1	1	1	1	1	1	1	1	-	-	-	-	-
557172	39	0	0	0	0	1	1	1	1	1	1	1	1	1	1	1	1	1	1	1	1	1	1	1	1	1	1	1	1	1	1	1	1	1	1	1	1	1	1	1	1	1	1	1	-	-	-	-	-
557176	39	0	0	0	0	1	1	1	1	1	1	1	1	1	1	1	1	1	1	1	1	1	1	1	1	1	1	1	1	1	1	1	1	1	1	1	1	1	1	1	1	1	1	1	-	-	-	-	-
557179	39	0	0	0	0	1	1	1	1	1	1	1	1	1	1	1	1	1	1	1	1	1	1	1	1	1	1	1	1	1	1	1	1	1	1	1	1	1	1	1	1	1	1	1	-	-	-	-	-
557185	39	0	0	0	0	1	1	1	1	1	1	1	1	1	1	1	1	1	1	1	1	1	1	1	1	1	1	1	1	1	1	1	1	1	1	1	1	1	1	1	1	1	1	1	-	-	-	-	-
557272	39	0	0	0	0	1	1	1	1	1	1	1	1	1	1	1	1	1	1	1	1	1	1	1	1	1	1	1	1	1	1	1	1	1	1	1	1	1	1	1	1	1	1	1	-	-	-	-	-
557275	39	0	0	0	0	1	1	1	1	1	1	1	1	1	1	1	1	1	1	1	1	1	1	1	1	1	1	1	1	1	1	1	1	1	1	1	1	1	1	1	1	1	1	1	-	-	-	-	-
557300	39	0	0	0	0	1	1	1	1	1	1	1	1	1	1	1	1	1	1	1	1	1	1	1	1	1	1	1	1	1	1	1	1	1	1	1	1	1	1	1	1	1	1	1	-	-	-	-	-
557313	39	0	0	0	0	1	1	1	1	1	1	1	1	1	1	1	1	1	1	1	1	1	1	1	1	1	1	1	1	1	1	1	1	1	1	1	1	1	1	1	1	1	1	1	-	-	-	-	-
557372	39	0	0	0	0	1	1	1	1	1	1	1	1	1	1	1	1	1	1	1	1	1	1	1	1	1	1	1	1	1	1	1	1	1	1	1	1	1	1	1	1	1	1	1	-	-	-	-	-
557383	39	0	0	0	0	1	1	1	1	1	1	1	1	1	1	1	1	1	1	1	1	1	1	1	1	1	1	1	1	1	1	1	1	1	1	1	1	1	1	1	1	1	1	1	-	-	-	-	-
557402	39	0	0	0	0	1	1	1	1	1	1	1	1	1	1	1	1	1	1	1	1	1	1	1	1	1	1	1	1	1	1	1	1	1	1	1	1	1	1	1	1	1	1	1	-	-	-	-	-
557494	39	0	0	0	0	1	1	1	1	1	1	1	1	1	1	1	1	1	1	1	1	1	1	1	1	1	1	1	1	1	1	1	1	1	1	1	1	1	1	1	1	1	1	1	-	-	-	-	-
557556	39	0	0	0	0	1	1	1	1	1	1	1	1	1	1	1	1	1	1	1	1	1	1	1	1	1	1	1	1	1	1	1	1	1	1	1	1	1	1	1	1	1	1	1	-	-	-	-	-
557751	39	0	0	0	0	1	1	1	1	1	1	1	1	1	1	1	1	1	1	1	1	1	1	1	1	1	1	1	1	1	1	1	1	1	1	1	1	1	1	1	1	1	1	1	-	-	-	-	-
557753	39	0	0	0	0	1	1	1	1	1	1	1	1	1	1	1	1	1	1	1	1	1	1	1	1	1	1	1	1	1	1	1	1	1	1	1	1	1	1	1	1	1	1	1	-	-	-	-	-
557883	39	0	0	0	0	1	1	1	1	1	1	1	1	1	1	1	1	1	1	1	1	1	1	1	1	1	1	1	1	1	1	1	1	1	1	1	1	1	1	1	1	1	1	1	-	-	-	-	-
557934	39	0	0	0	0	1	1	1	1	1	1	1	1	1	1	1	1	1	1	1	1	1	1	1	1	1	1	1	1	1	1	1	1	1	1	1	1	1	1	1	1	1	1	1	-	-	-	-	-
557983	39	0	0	0	0	1	1	1	1	1	1	1	1	1	1	1	1	1	1	1	1	1	1	1	1	1	1	1	1	1	1	1	1	1	1	1	1	1	1	1	1	1	1	1	-	-	-	-	-
557991	39	0	0	0	0	1	1	1	1	1	1	1	1	1	1	1	1	1	1	1	1	1	1	1	1	1	1	1	1	1	1	1	1	1	1	1	1	1	1	1	1	1	1	1	-	-	-	-	-
558010	39	0	0	0	0	1	1	1	1	1	1	1	1	1	1	1	1	1	1	1	1	1	1	1	1	1	1	1	1	1	1	1	1	1	1	1	1	1	1	1	1	1	1	1	-	-	-	-	-
558064	39	0	0	0	0	1	1	1	1	1	1	1	1	1	1	1	1	1	1	1	1	1	1	1	1	1	1	1	1	1	1	1	1	1	1	1	1	1	1	1	1	1	1	1	-	-	-	-	-
558066	39	0	0	0	0	1	1	1	1	1	1	1	1	1	1	1	1	1	1	1	1	1	1	1	1	1	1	1	1	1	1	1	1	1	1	1	1	1	1	1	1	1	1	1	-	-	-	-	-
558122	39	0	0	0	0	1	1	1	1	1	1	1	1	1	1	1	1	1	1	1	1	1	1	1	1	1	1	1	1	1	1	1	1	1	1	1	1	1	1	1	1	1	1	1	-	-	-	-	-
559709	39	0	0	0	0	1	1	1	1	1	1	1	1	1	1	1	1	1	1	1	1	1	1	1	1	1	1	1	1	1	1	1	1	1	1	1	1	1	1	1	1	1	1	1	-	-	-	-	-
562060	39	0	0	0	0	1	1	1	1	1	1	1	1	1	1	1	1	1	1	1	1	1	1	1	1	1	1	1	1	1	1	1	1	1	1	1	1	1	1	1	1	1	1	1	-	-	-	-	-
562235	39	0	0	0	0	1	1	1	1	1	1	1	1	1	1	1	1	1	1	1	1	1	1	1	1	1	1	1	1	1	1	1	1	1	1	1	1	1	1	1	1	1	1	1	-	-	-	-	-
355822	39	0	0	0	0	1	1	1	1	1	1	1	1	1	1	1	1	1	1	1	1	1	1	1	1	1	1	1	1	1	1	1	1	1	1	1	1	1	1	1	1	1	1	1	-	-	-	-	-
555158	39	0	0	0	0	1	1	1	1	1	1	1	1	1	1	1	1	1	1	1	1	1	1	1	1	1	1	1	1	1	1	1	1	1	1	1	1	1	1	1	1	1	1	1	-	-	-	-	-
555485	39	0	0	0	0	1	1	1	1	1	1	1	1	1	1	1	1	1	1	1	1	1	1	1	1	1	1	1	1	1	1	1	1	1	1	1	1	1	1	1	1	1	1	1	-	-	-	-	-
556194	39	0	0	0	0	1	1	1	1	1	1	1	1	1	1	1	1	1	1	1	1	1	1	1	1	1	1	1	1	1	1	1	1	1	1	1	1	1	1	1	1	1	1	1	-	-	-	-	-
556235	39	0	0	0	0	1	1	1	1	1	1	1	1	1	1	1	1	1	1	1	1	1	1	1	1	1	1	1	1	1	1	1	1	1	1	1	1	1	1	1	1	1	1	1	-	-	-	-	-
556312	39	0	0	0	0	1	1	1	1	1	1	1	1	1	1	1	1	1	1	1	1	1	1	1	1	1	1	1	1	1	1	1	1	1	1	1	1	1	1	1	1	1	1	1	-	-	-	-	-
556373	39	0	0	0	0	1	1	1	1	1	1	1	1	1	1	1	1	1	1	1	1	1	1	1	1	1	1	1	1	1	1	1	1	1	1	1	1	1	1	1	1	1	1	1	-	-	-	-	-
556472	39	0	0	0	0	1	1	1	1	1	1	1	1	1	1	1	1	1	1	1	1	1	1	1	1	1	1	1	1	1	1	1	1	1	1	1	1	1	1	1	1	1	1	1	-	-	-	-	-
556496	39	0	0	0	0	1	1	1	1	1	1	1	1	1	1	1	1	1	1	1	1	1	1	1	1	1	1	1	1	1	1	1	1	1	1	1	1	1	1	1	1	1	1	1	-	-	-	-	-
556616	39	0	0	0	0	1	1	1	1	1	1	1	1	1	1	1	1	1	1	1	1	1	1	1	1	1	1	1	1	1	1	1	1	1	1	1	1	1	1	1	1	1	1	1	-	-	-	-	-
556797	39	0	0	0	0	1	1	1	1	1	1	1	1	1	1	1	1	1	1	1	1	1	1	1	1	1	1	1	1	1	1	1	1	1	1	1	1	1	1	1	1	1	1	1	-	-	-	-	-
556879	39	0	0	0	0	1	1	1	1	1	1	1	1	1	1	1	1	1	1	1	1	1	1	1	1	1	1	1	1	1	1	1	1	1	1	1	1	1	1	1	1	1	1	1	-	-	-	-	-
556994	39	0	0	0	0	1	1	1	1	1	1	1	1	1	1	1	1	1	1	1	1	1	1	1	1	1	1	1	1	1	1	1	1	1	1	1	1	1	1	1	1	1	1	1	-	-	-	-	-
557060	39	0	0	0	0	1	1	1	1	1	1	1	1	1	1	1	1	1	1	1	1	1	1	1	1	1	1	1	1	1	1	1	1	1	1	1	1	1	1	1	1	1	1	1	-	-	-	-	-
557088	39	0	0	0	0	1	1	1	1	1	1	1	1	1	1	1	1	1	1	1	1	1	1	1	1	1	1	1	1	1	1	1	1	1	1	1	1	1	1	1	1	1	1	1	-	-	-	-	-
557167	39	0	0	0	0	1	1	1	1	1	1	1	1	1	1	1	1	1	1	1	1	1	1	1	1	1	1	1	1	1	1	1	1	1	1	1	1	1	1	1	1	1	1	1	-	-	-	-	-
557196	39	0	0	0	0	1	1	1	1	1	1	1	1	1	1	1	1	1	1	1	1	1	1	1	1	1	1	1	1	1	1	1	1	1	1	1	1	1	1	1	1	1	1	1	-	-	-	-	-
557277	39	0	0	0	0	1	1	1	1	1	1	1	1	1	1	1	1	1	1	1	1	1	1	1	1	1	1	1	1	1	1	1	1	1	1	1	1	1	1	1	1	1	1	1	-	-	-	-	-
557331	39	0	0	0	0	1	1	1	1	1	1	1	1	1	1	1	1	1	1	1	1	1	1	1	1	1	1	1	1	1	1	1	1	1	1	1	1	1	1	1	1	1	1	1	-	-	-	-	-
557338	39	0	0	0	0	1	1	1	1	1	1	1	1	1	1	1	1	1	1	1	1	1	1	1	1	1	1	1	1	1	1	1	1	1	1	1	1	1	1	1	1	1	1	1	-	-	-	-	-
557413	39	0	0	0	0	1	1	1	1	1	1	1	1	1	1	1	1	1	1	1	1	1	1	1	1	1	1	1	1	1	1	1	1	1	1	1	1	1	1	1	1	1	1	1	-	-	-	-	-
557484	39	0	0	0	0	1	1	1	1	1	1	1	1	1	1	1	1	1	1	1	1	1	1	1	1	1	1	1	1	1	1	1	1	1	1	1	1	1	1	1	1	1	1	1	-	-	-	-	-
557630	39	0	0	0	0	1	1	1	1	1	1	1	1	1	1	1	1	1	1	1	1	1	1	1	1	1	1	1	1	1	1	1	1	1	1	1	1	1	1	1	1	1	1	1	-	-	-	-	-
557744	39	0	0	0	0	1	1	1	1	1	1	1	1	1	1	1	1	1	1	1	1	1	1	1	1	1	1	1	1	1	1	1	1	1	1	1	1	1	1	1	1	1	1	1	-	-	-	-	-
557776	39	0	0	0	0	1	1	1	1	1	1	1	1	1	1	1	1	1	1	1	1	1	1	1	1	1	1	1	1	1	1	1	1	1	1	1	1	1	1	1	1	1	1	1	-	-	-	-	-
557790	39	0	0	0	0	1	1	1	1	1	1	1	1	1	1	1	1	1	1	1	1	1	1	1	1	1	1	1	1	1	1	1	1	1	1	1	1	1	1	1	1	1	1	1	-	-	-	-	-
557862	39	0	0	0	0	1	1	1	1	1	1	1	1	1	1	1	1	1	1	1	1	1	1	1	1	1	1	1	1	1	1	1	1	1	1	1	1	1	1	1	1	1	1	1	-	-	-	-	-
557965	39	0	0	0	0	1	1	1	1	1	1	1	1	1	1	1	1	1	1	1	1	1	1	1	1	1	1	1	1	1	1	1	1	1	1	1	1	1	1	1	1	1	1	1	-	-	-	-	-
558056	39	0	0	0	0	1	1	1	1	1	1	1	1	1	1	1	1	1	1	1	1	1	1	1	1	1	1	1	1	1	1	1	1	1	1	1	1	1	1	1	1	1	1	1	-	-	-	-	-
558270	39	0	0	0	0	1	1	1	1	1	1	1	1	1	1	1	1	1	1	1	1	1	1	1	1	1	1	1	1	1	1	1	1	1	1	1	1	1	1	1	1	1	1	1	-	-	-	-	-
558360	39	0	0	0	0	1	1	1	1	1	1	1	1	1	1	1	1	1	1	1	1	1	1	1	1	1	1	1	1	1	1	1	1	1	1	1	1	1	1	1	1	1	1	1	-	-	-	-	-
562270	39	0	0	0	0	1	1	1	1	1	1	1	1	1	1	1	1	1	1	1	1	1	1	1	1	1	1	1	1	1	1	1	1	1	1	1	1	1	1	1	1	1	1	1	-	-	-	-	-
556606	39	0	0	0	0	1	1	1	1	1	1	1	1	1	1	1	1	1	1	1	1	1	1	1	1	1	1	1	1	1	1	1	1	1	1	1	1	1	1	1	1	1	1	1	0	0	0	0	0
556671	39	0	0	0	0	1	1	1	1	1	1	1	1	1	1	1	1	1	1	1	1	1	1	1	1	1	1	1	1	1	1	1	1	1	1	1	1	1	1	1	1	1	1	1	0	0	0	0	0
556821	39	0	0	0	0	1	1	1	1	1	1	1	1	1	1	1	1	1	1	1	1	1	1	1	1	1	1	1	1	1	1	1	1	1	1	1	1	1	1	1	1	1	1	1	0	0	0	0	-
556828	39	0	0	0	0	1	1	1	1	1	1	1	1	1	1	1	1	1	1	1	1	1	1	1	1	1	1	1	1	1	1	1	1	1	1	1	1	1	1	1	1	1	1	1	0	0	0	0	0
556880	39	0	0	0	0	1	1	1	1	1	1	1	1	1	1	1	1	1	1	1	1	1	1	1	1	1	1	1	1	1	1	1	1	1	1	1	1	1	1	1	1	1	1	1	0	0	0	0	0
556897	39	0	0	0	0	1	1	1	1	1	1	1	1	1	1	1	1	1	1	1	1	1	1	1	1	1	1	1	1	1	1	1	1	1	1	1	1	1	1	1	1	1	1	1	0	-	-	0	-
556918	39	0	0	0	0	1	1	1	1	1	1	1	1	1	1	1	1	1	1	1	1	1	1	1	1	1	1	1	1	1	1	1	1	1	1	1	1	1	1	1	1	1	1	1	0	0	0	0	0
556954	39	0	0	0	0	1	1	1	1	1	1	1	1	1	1	1	1	1	1	1	1	1	1	1	1	1	1	1	1	1	1	1	1	1	1	1	1	1	1	1	1	1	1	1	0	0	0	0	0
557057	39	0	0	0	0	1	1	1	1	1	1	1	1	1	1	1	1	1	1	1	1	1	1	1	1	1	1	1	1	1	1	1	1	1	1	1	1	1	1	1	1	1	1	1	0	0	0	0	0
557139	39	0	0	0	0	1	1	1	1	1	1	1	1	1	1	1	1	1	1	1	1	1	1	1	1	1	1	1	1	1	1	1	1	1	1	1	1	1	1	1	1	1	1	1	-	0	0	0	0
557157	39	0	0	0	0	1	1	1	1	1	1	1	1	1	1	1	1	1	1	1	1	1	1	1	1	1	1	1	1	1	1	1	1	1	1	1	1	1	1	1	1	1	1	1	-	-	0	0	0
557158	39	0	0	0	0	1	1	1	1	1	1	1	1	1	1	1	1	1	1	1	1	1	1	1	1	1	1	1	1	1	1	1	1	1	1	1	1	1	1	1	1	1	1	1	0	0	0	0	0
557258	39	0	0	0	0	1	1	1	1	1	1	1	1	1	1	1	1	1	1	1	1	1	1	1	1	1	1	1	1	1	1	1	1	1	1	1	1	1	1	1	1	1	1	1	0	0	0	0	0
557353	39	0	0	0	0	1	1	1	1	1	1	1	1	1	1	1	1	1	1	1	1	1	1	1	1	1	1	1	1	1	1	1	1	1	1	1	1	1	1	1	1	1	1	1	0	0	0	0	0
557375	39	0	0	0	0	1	1	1	1	1	1	1	1	1	1	1	1	1	1	1	1	1	1	1	1	1	1	1	1	1	1	1	1	1	1	1	1	1	1	1	1	1	1	1	0	0	0	0	0
557381	39	0	0	0	0	1	1	1	1	1	1	1	1	1	1	1	1	1	1	1	1	1	1	1	1	1	1	1	1	1	1	1	1	1	1	1	1	1	1	1	1	1	1	1	0	0	0	0	0
557457	39	0	0	0	0	1	1	1	1	1	1	1	1	1	1	1	1	1	1	1	1	1	1	1	1	1	1	1	1	1	1	1	1	1	1	1	1	1	1	1	1	1	1	1	0	0	0	0	0
557525	39	0	0	0	0	1	1	1	1	1	1	1	1	1	1	1	1	1	1	1	1	1	1	1	1	1	1	1	1	1	1	1	1	1	1	1	1	1	1	1	1	1	1	1	0	0	0	0	0
557644	39	0	0	0	0	1	1	1	1	1	1	1	1	1	1	1	1	1	1	1	1	1	1	1	1	1	1	1	1	1	1	1	1	1	1	1	1	1	1	1	1	1	1	1	0	0	0	0	0
557671	39	0	0	0	0	1	1	1	1	1	1	1	1	1	1	1	1	1	1	1	1	1	1	1	1	1	1	1	1	1	1	1	1	1	1	1	1	1	1	1	1	1	1	1	0	0	0	0	0
557676	39	0	0	0	0	1	1	1	1	1	1	1	1	1	1	1	1	1	1	1	1	1	1	1	1	1	1	1	1	1	1	1	1	1	1	1	1	1	1	1	1	1	1	1	0	0	0	0	0
557755	39	0	0	0	0	1	1	1	1	1	1	1	1	1	1	1	1	1	1	1	1	1	1	1	1	1	1	1	1	1	1	1	1	1	1	1	1	1	1	1	1	1	1	1	0	0	0	0	0
557769	39	0	0	0	0	1	1	1	1	1	1	1	1	1	1	1	1	1	1	1	1	1	1	1	1	1	1	1	1	1	1	1	1	1	1	1	1	1	1	1	1	1	1	1	0	-	-	0	-
557895	39	0	0	0	0	1	1	1	1	1	1	1	1	1	1	1	1	1	1	1	1	1	1	1	1	1	1	1	1	1	1	1	1	1	1	1	1	1	1	1	1	1	1	1	0	0	0	0	0
557900	39	0	0	0	0	1	1	1	1	1	1	1	1	1	1	1	1	1	1	1	1	1	1	1	1	1	1	1	1	1	1	1	1	1	1	1	1	1	1	1	1	1	1	1	0	0	0	0	0
557907	39	0	0	0	0	1	1	1	1	1	1	1	1	1	1	1	1	1	1	1	1	1	1	1	1	1	1	1	1	1	1	1	1	1	1	1	1	1	1	1	1	1	1	1	-	-	0	0	0
557944	39	0	0	0	0	1	1	1	1	1	1	1	1	1	1	1	1	1	1	1	1	1	1	1	1	1	1	1	1	1	1	1	1	1	1	1	1	1	1	1	1	1	1	1	0	0	0	0	0
558042	39	0	0	0	0	1	1	1	1	1	1	1	1	1	1	1	1	1	1	1	1	1	1	1	1	1	1	1	1	1	1	1	1	1	1	1	1	1	1	1	1	1	1	1	0	0	0	0	0
558078	39	0	0	0	0	1	1	1	1	1	1	1	1	1	1	1	1	1	1	1	1	1	1	1	1	1	1	1	1	1	1	1	1	1	1	1	1	1	1	1	1	1	1	1	0	0	0	0	0
555940	39	40	7	0	0	1	1	1	1	1	1	1	1	1	1	1	1	1	1	1	1	1	1	1	1	1	1	1	1	1	1	1	1	1	1	1	1	1	1	1	1	1	1	1	1	1	1	1	1
557950	39	40	7	0	0	1	1	1	1	1	1	1	1	1	1	1	1	1	1	1	1	1	1	1	1	1	1	1	1	1	1	1	1	1	1	1	1	1	1	1	1	1	1	1	1	1	1	1	1
555686	39	40	7	0	0	1	1	1	1	1	1	1	1	1	1	1	1	1	1	1	1	1	1	1	1	1	1	1	1	1	1	1	1	1	1	1	1	1	1	1	1	1	1	1	1	1	1	1	1
555736	39	40	7	0	0	1	1	1	1	1	1	1	1	1	1	1	1	1	1	1	1	1	1	1	1	1	1	1	1	1	1	1	1	1	1	1	1	1	1	1	1	1	1	1	1	1	1	1	1
556655	39	40	7	0	0	1	1	1	1	1	1	1	1	1	1	1	1	1	1	1	1	1	1	1	1	1	1	1	1	1	1	1	1	1	1	1	1	1	1	1	1	1	1	1	1	1	1	1	1
556853	39	40	7	0	0	1	1	1	1	1	1	1	1	1	1	1	1	1	1	1	1	1	1	1	1	1	1	1	1	1	1	1	1	1	1	1	1	1	1	1	1	1	1	1	1	1	1	1	1
557205	39	40	7	0	0	1	1	1	1	1	1	1	1	1	1	1	1	1	1	1	1	1	1	1	1	1	1	1	1	1	1	1	1	1	1	1	1	1	1	1	1	1	1	1	1	1	1	1	1
557648	39	40	7	0	0	1	1	1	1	1	1	1	1	1	1	1	1	1	1	1	1	1	1	1	1	1	1	1	1	1	1	1	1	1	1	1	1	1	1	1	1	1	1	1	1	1	1	1	1
555479	39	39	7	0	0	1	1	1	1	1	1	1	1	1	1	1	1	1	1	1	1	1	1	1	1	1	1	1	1	1	1	1	1	1	1	1	1	1	1	1	1	1	1	1	1	1	1	1	1
555980	39	39	7	0	0	1	1	1	1	1	1	1	1	1	1	1	1	1	1	1	1	1	1	1	1	1	1	1	1	1	1	1	1	1	1	1	1	1	1	1	1	1	1	1	1	1	1	1	1
556803	39	39	7	0	0	1	1	1	1	1	1	1	1	1	1	1	1	1	1	1	1	1	1	1	1	1	1	1	1	1	1	1	1	1	1	1	1	1	1	1	1	1	1	1	-	1	1	1	1
556814	39	39	7	0	0	1	1	1	1	1	1	1	1	1	1	1	1	1	1	1	1	1	1	1	1	1	1	1	1	1	1	1	1	1	1	1	1	1	1	1	1	1	1	1	1	1	1	1	1
557928	39	39	7	0	0	1	1	1	1	1	1	1	1	1	1	1	1	1	1	1	1	1	1	1	1	1	1	1	1	1	1	1	1	1	1	1	1	1	1	1	1	1	1	1	1	1	1	1	1
558386	39	39	7	0	0	1	1	1	1	1	1	1	1	1	1	1	1	1	1	1	1	1	1	1	1	1	1	1	1	1	1	1	1	1	1	1	1	1	1	1	1	1	1	1	1	1	1	1	1
556597	39	38	7	0	0	1	1	1	1	1	1	1	1	1	1	1	1	1	1	1	1	1	1	1	1	1	1	1	1	1	1	1	1	1	1	1	1	1	1	1	1	1	1	1	1	1	1	1	1
558111	39	35	7	0	0	1	1	1	1	1	1	1	1	1	1	1	1	1	1	1	1	1	1	1	1	1	1	1	1	1	1	1	1	1	1	1	1	1	1	1	1	1	1	1	1	1	1	1	1
556321	39	21	7	0	0	1	1	1	1	1	1	1	1	1	1	1	1	1	1	1	1	1	1	1	1	1	1	1	1	1	1	1	1	1	1	1	1	1	1	1	1	1	1	1	1	1	-	1	-
556605	39	40	6	0	0	1	1	1	1	1	1	1	1	1	1	1	1	1	1	1	1	1	1	1	1	1	1	1	1	1	1	1	1	1	1	1	1	1	1	1	1	1	1	1	1	1	1	1	1
555556	39	38	6	0	0	1	1	1	1	1	1	1	1	1	1	1	1	1	1	1	1	1	1	1	1	1	1	1	1	1	1	1	1	1	1	1	1	1	1	1	1	1	1	1	1	1	1	1	1
556466	39	37	6	0	0	1	1	1	1	1	1	1	1	1	1	1	1	1	1	1	1	1	1	1	1	1	1	1	1	1	1	1	1	1	1	1	1	1	1	1	1	1	1	1	-	1	1	1	1
558754	39	37	6	0	0	1	1	1	1	1	1	1	1	1	1	1	1	1	1	1	1	1	1	1	1	1	1	1	1	1	1	1	1	1	1	1	1	1	1	1	1	1	1	1	1	1	1	1	1
556868	39	26	6	0	0	1	1	1	1	1	1	1	1	1	1	1	1	1	1	1	1	1	1	1	1	1	1	1	1	1	1	1	1	1	1	1	1	1	1	1	1	1	1	1	1	-	1	1	-
558123	39	26	6	0	0	1	1	1	1	1	1	1	1	1	1	1	1	1	1	1	1	1	1	1	1	1	1	1	1	1	1	1	1	1	1	1	1	1	1	1	1	1	1	1	-	1	1	1	1
557178	39	1	6	0	0	1	1	1	1	1	1	1	1	1	1	1	1	1	1	1	1	1	1	1	1	1	1	1	1	1	1	1	1	1	1	1	1	1	1	1	1	1	1	1	0	-	-	-	-
557807	39	40	5	0	0	1	1	1	1	1	1	1	1	1	1	1	1	1	1	1	1	1	1	1	1	1	1	1	1	1	1	1	1	1	1	1	1	1	1	1	1	1	1	1	1	1	1	1	1
558405	39	39	4	0	0	1	1	1	1	1	1	1	1	1	1	1	1	1	1	1	1	1	1	1	1	1	1	1	1	1	1	1	1	1	1	1	1	1	1	1	1	1	1	1	1	1	1	1	1
557890	39	37	4	0	0	1	1	1	1	1	1	1	1	1	1	1	1	1	1	1	1	1	1	1	1	1	1	1	1	1	1	1	1	1	1	1	1	1	1	1	1	1	1	1	1	1	1	1	1
555425	39	39	3	0	0	1	1	1	1	1	1	1	1	1	1	1	1	1	1	1	1	1	1	1	1	1	1	1	1	1	1	1	1	1	1	1	1	1	1	1	1	1	1	1	1	1	1	1	1
556554	39	39	3	0	0	1	1	1	1	1	1	1	1	1	1	1	1	1	1	1	1	1	1	1	1	1	1	1	1	1	1	1	1	1	1	1	1	1	1	1	1	1	1	1	1	1	1	1	1
555118	39	39	3	0	0	1	1	1	1	1	1	1	1	1	1	1	1	1	1	1	1	1	1	1	1	1	1	1	1	1	1	1	1	1	1	1	1	1	1	1	1	1	1	1	1	1	1	1	1
557221	39	39	3	0	0	1	1	1	1	1	1	1	1	1	1	1	1	1	1	1	1	1	1	1	1	1	1	1	1	1	1	1	1	1	1	1	1	1	1	1	1	1	1	1	1	1	1	1	1
557019	39	15	3	0	0	1	1	1	1	1	1	1	1	1	1	1	1	1	1	1	1	1	1	1	1	1	1	1	1	1	1	1	1	1	1	1	1	1	1	1	1	1	1	1	1	-	-	1	-
557085	39	39	2	0	0	1	1	1	1	1	1	1	1	1	1	1	1	1	1	1	1	1	1	1	1	1	1	1	1	1	1	1	1	1	1	1	1	1	1	1	1	1	1	1	1	1	1	1	1
557121	39	39	2	0	0	1	1	1	1	1	1	1	1	1	1	1	1	1	1	1	1	1	1	1	1	1	1	1	1	1	1	1	1	1	1	1	1	1	1	1	1	1	1	1	1	1	1	1	1
557204	39	39	2	0	0	1	1	1	1	1	1	1	1	1	1	1	1	1	1	1	1	1	1	1	1	1	1	1	1	1	1	1	1	1	1	1	1	1	1	1	1	1	1	1	1	1	1	1	1
555920	39	39	2	0	0	1	1	1	1	1	1	1	1	1	1	1	1	1	1	1	1	1	1	1	1	1	1	1	1	1	1	1	1	1	1	1	1	1	1	1	1	1	1	1	1	1	1	1	1
558353	39	1	2	0	0	1	1	1	1	1	1	1	1	1	1	1	1	1	1	1	1	1	1	1	1	1	1	1	1	1	1	1	1	1	1	1	1	1	1	1	1	1	1	1	0	0	0	-	0
558000	39	0	2	0	0	1	1	1	1	1	1	1	1	1	1	1	1	1	1	1	1	1	1	1	1	1	1	1	1	1	1	1	1	1	1	1	1	1	1	1	1	1	1	1	0	0	0	0	0
556273	39	40	1	0	0	1	1	1	1	1	1	1	1	1	1	1	1	1	1	1	1	1	1	1	1	1	1	1	1	1	1	1	1	1	1	1	1	1	1	1	1	1	1	1	1	1	1	1	1
556582	39	40	1	0	0	1	1	1	1	1	1	1	1	1	1	1	1	1	1	1	1	1	1	1	1	1	1	1	1	1	1	1	1	1	1	1	1	1	1	1	1	1	1	1	1	1	1	1	1
555967	39	39	1	0	0	1	1	1	1	1	1	1	1	1	1	1	1	1	1	1	1	1	1	1	1	1	1	1	1	1	1	1	1	1	1	1	1	1	1	1	1	1	1	1	1	1	1	1	1
556962	39	39	1	0	0	1	1	1	1	1	1	1	1	1	1	1	1	1	1	1	1	1	1	1	1	1	1	1	1	1	1	1	1	1	1	1	1	1	1	1	1	1	1	1	1	1	1	1	1
555884	39	39	1	0	0	1	1	1	1	1	1	1	1	1	1	1	1	1	1	1	1	1	1	1	1	1	1	1	1	1	1	1	1	1	1	1	1	1	1	1	1	1	1	1	1	1	1	1	1
557405	39	39	1	0	0	1	1	1	1	1	1	1	1	1	1	1	1	1	1	1	1	1	1	1	1	1	1	1	1	1	1	1	1	1	1	1	1	1	1	1	1	1	1	1	1	1	1	1	1
557880	39	39	1	0	0	1	1	1	1	1	1	1	1	1	1	1	1	1	1	1	1	1	1	1	1	1	1	1	1	1	1	1	1	1	1	1	1	1	1	1	1	1	1	1	1	1	1	1	1
557909	39	39	1	0	0	1	1	1	1	1	1	1	1	1	1	1	1	1	1	1	1	1	1	1	1	1	1	1	1	1	1	1	1	1	1	1	1	1	1	1	1	1	1	1	1	1	1	1	1
555258	39	38	1	0	0	1	1	1	1	1	1	1	1	1	1	1	1	1	1	1	1	1	1	1	1	1	1	1	1	1	1	1	1	1	1	1	1	1	1	1	1	1	1	1	1	1	1	1	1
557326	39	38	1	0	0	1	1	1	1	1	1	1	1	1	1	1	1	1	1	1	1	1	1	1	1	1	1	1	1	1	1	1	1	1	1	1	1	1	1	1	1	1	1	1	1	1	1	1	1
558001	39	38	1	0	0	1	1	1	1	1	1	1	1	1	1	1	1	1	1	1	1	1	1	1	1	1	1	1	1	1	1	1	1	1	1	1	1	1	1	1	1	1	1	1	1	1	1	1	1
555929	39	37	1	0	0	1	1	1	1	1	1	1	1	1	1	1	1	1	1	1	1	1	1	1	1	1	1	1	1	1	1	1	1	1	1	1	1	1	1	1	1	1	1	1	1	1	1	1	1
557503	39	37	1	0	0	1	1	1	1	1	1	1	1	1	1	1	1	1	1	1	1	1	1	1	1	1	1	1	1	1	1	1	1	1	1	1	1	1	1	1	1	1	1	1	1	1	1	1	1
558109	39	37	1	0	0	1	1	1	1	1	1	1	1	1	1	1	1	1	1	1	1	1	1	1	1	1	1	1	1	1	1	1	1	1	1	1	1	1	1	1	1	1	1	1	1	1	1	1	1
556612	39	36	1	0	0	1	1	1	1	1	1	1	1	1	1	1	1	1	1	1	1	1	1	1	1	1	1	1	1	1	1	1	1	1	1	1	1	1	1	1	1	1	1	1	1	1	1	1	1
556900	39	36	1	0	0	1	1	1	1	1	1	1	1	1	1	1	1	1	1	1	1	1	1	1	1	1	1	1	1	1	1	1	1	1	1	1	1	1	1	1	1	1	1	1	1	1	1	1	1
556711	39	35	1	0	0	1	1	1	1	1	1	1	1	1	1	1	1	1	1	1	1	1	1	1	1	1	1	1	1	1	1	1	1	1	1	1	1	1	1	1	1	1	1	1	1	1	1	1	1
557649	39	35	1	0	0	1	1	1	1	1	1	1	1	1	1	1	1	1	1	1	1	1	1	1	1	1	1	1	1	1	1	1	1	1	1	1	1	1	1	1	1	1	1	1	-	1	1	1	1
556712	39	34	1	0	0	1	1	1	1	1	1	1	1	1	1	1	1	1	1	1	1	1	1	1	1	1	1	1	1	1	1	1	1	1	1	1	1	1	1	1	1	1	1	1	1	1	1	1	1
556769	39	34	1	0	0	1	1	1	1	1	1	1	1	1	1	1	1	1	1	1	1	1	1	1	1	1	1	1	1	1	1	1	1	1	1	1	1	1	1	1	1	1	1	1	-	1	1	1	1
557627	39	34	1	0	0	1	1	1	1	1	1	1	1	1	1	1	1	1	1	1	1	1	1	1	1	1	1	1	1	1	1	1	1	1	1	1	1	1	1	1	1	1	1	1	1	1	1	1	1
555216	39	33	1	0	0	1	1	1	1	1	1	1	1	1	1	1	1	1	1	1	1	1	1	1	1	1	1	1	1	1	1	1	1	1	1	1	1	1	1	1	1	1	1	1	1	1	1	1	1
555649	39	26	1	0	0	1	1	1	1	1	1	1	1	1	1	1	1	1	1	1	1	1	1	1	1	1	1	1	1	1	1	1	1	1	1	1	1	1	1	1	1	1	1	1	1	1	-	1	1
556949	39	25	1	0	0	1	1	1	1	1	1	1	1	1	1	1	1	1	1	1	1	1	1	1	1	1	1	1	1	1	1	1	1	1	1	1	1	1	1	1	1	1	1	1	1	-	-	-	1
556066	39	24	1	0	0	1	1	1	1	1	1	1	1	1	1	1	1	1	1	1	1	1	1	1	1	1	1	1	1	1	1	1	1	1	1	1	1	1	1	1	1	1	1	1	1	-	-	-	-
555675	39	16	1	0	0	1	1	1	1	1	1	1	1	1	1	1	1	1	1	1	1	1	1	1	1	1	1	1	1	1	1	1	1	1	1	1	1	1	1	1	1	1	1	1	1	1	1	1	-
556777	39	9	1	0	0	1	1	1	1	1	1	1	1	1	1	1	1	1	1	1	1	1	1	1	1	1	1	1	1	1	1	1	1	1	1	1	1	1	1	1	1	1	1	1	-	1	-	1	-
557628	39	3	1	0	0	1	1	1	1	1	1	1	1	1	1	1	1	1	1	1	1	1	1	1	1	1	1	1	1	1	1	1	1	1	1	1	1	1	1	1	1	1	1	1	0	0	-	0	0
557016	39	0	1	0	0	1	1	1	1	1	1	1	1	1	1	1	1	1	1	1	1	1	1	1	1	1	1	1	1	1	1	1	1	1	1	1	1	1	1	1	1	1	1	1	0	0	0	0	0
556641	39	38	0	0	0	1	1	1	1	1	1	1	1	1	1	1	1	1	1	1	1	1	1	1	1	1	1	1	1	1	1	1	1	1	1	1	1	1	1	1	1	1	1	1	1	1	1	1	1
556878	39	32	0	0	0	1	1	1	1	1	1	1	1	1	1	1	1	1	1	1	1	1	1	1	1	1	1	1	1	1	1	1	1	1	1	1	1	1	1	1	1	1	1	1	1	1	1	1	1
556632	39	31	0	0	0	1	1	1	1	1	1	1	1	1	1	1	1	1	1	1	1	1	1	1	1	1	1	1	1	1	1	1	1	1	1	1	1	1	1	1	1	1	1	1	-	1	1	1	1
555892	39	29	0	0	0	1	1	1	1	1	1	1	1	1	1	1	1	1	1	1	1	1	1	1	1	1	1	1	1	1	1	1	1	1	1	1	1	1	1	1	1	1	1	1	-	1	1	1	1
555839	39	27	0	0	0	1	1	1	1	1	1	1	1	1	1	1	1	1	1	1	1	1	1	1	1	1	1	1	1	1	1	1	1	1	1	1	1	1	1	1	1	1	1	1	1	1	1	1	1
556849	39	21	0	0	0	1	1	1	1	1	1	1	1	1	1	1	1	1	1	1	1	1	1	1	1	1	1	1	1	1	1	1	1	1	1	1	1	1	1	1	1	1	1	1	-	-	-	1	-
555249	39	21	0	0	0	1	1	1	1	1	1	1	1	1	1	1	1	1	1	1	1	1	1	1	1	1	1	1	1	1	1	1	1	1	1	1	1	1	1	1	1	1	1	1	1	1	1	-	1
555225	39	19	0	0	0	1	1	1	1	1	1	1	1	1	1	1	1	1	1	1	1	1	1	1	1	1	1	1	1	1	1	1	1	1	1	1	1	1	1	1	1	1	1	1	1	1	1	-	1
556999	39	17	0	0	0	1	1	1	1	1	1	1	1	1	1	1	1	1	1	1	1	1	1	1	1	1	1	1	1	1	1	1	1	1	1	1	1	1	1	1	1	1	1	1	1	1	1	1	1
557982	39	15	0	0	0	1	1	1	1	1	1	1	1	1	1	1	1	1	1	1	1	1	1	1	1	1	1	1	1	1	1	1	1	1	1	1	1	1	1	1	1	1	1	1	1	1	1	1	1
558030	39	6	0	0	0	1	1	1	1	1	1	1	1	1	1	1	1	1	1	1	1	1	1	1	1	1	1	1	1	1	1	1	1	1	1	1	1	1	1	1	1	1	1	1	-	-	-	-	1
557175	39	1	0	0	0	1	1	1	1	1	1	1	1	1	1	1	1	1	1	1	1	1	1	1	1	1	1	1	1	1	1	1	1	1	1	1	1	1	1	1	1	1	1	1	-	-	-	-	-
557611	39	1	0	0	0	1	1	1	1	1	1	1	1	1	1	1	1	1	1	1	1	1	1	1	1	1	1	1	1	1	1	1	1	1	1	1	1	1	1	1	1	1	1	1	0	0	0	0	0
557210	39	0	1	40	40	1	1	1	1	1	1	1	1	1	1	1	1	1	1	1	1	1	1	1	1	1	1	1	1	1	1	1	1	1	1	1	1	1	1	1	1	1	1	1	0	0	0	0	0
355661	39	0	0	40	40	1	1	1	1	1	1	1	1	1	1	1	1	1	1	1	1	1	1	1	1	1	1	1	1	1	1	1	1	1	1	1	1	1	1	1	1	1	1	1	0	0	0	0	0
355709	39	0	0	40	40	1	1	1	1	1	1	1	1	1	1	1	1	1	1	1	1	1	1	1	1	1	1	1	1	1	1	1	1	1	1	1	1	1	1	1	1	1	1	1	0	0	0	0	0
355719	39	0	0	40	40	1	1	1	1	1	1	1	1	1	1	1	1	1	1	1	1	1	1	1	1	1	1	1	1	1	1	1	1	1	1	1	1	1	1	1	1	1	1	1	0	0	0	0	0
355865	39	0	0	40	40	1	1	1	1	1	1	1	1	1	1	1	1	1	1	1	1	1	1	1	1	1	1	1	1	1	1	1	1	1	1	1	1	1	1	1	1	1	1	1	0	0	0	0	0
355877	39	0	0	40	40	1	1	1	1	1	1	1	1	1	1	1	1	1	1	1	1	1	1	1	1	1	1	1	1	1	1	1	1	1	1	1	1	1	1	1	1	1	1	1	0	0	0	0	0
355948	39	0	0	40	40	1	1	1	1	1	1	1	1	1	1	1	1	1	1	1	1	1	1	1	1	1	1	1	1	1	1	1	1	1	1	1	1	1	1	1	1	1	1	1	0	0	0	0	0
356111	39	0	0	40	40	1	1	1	1	1	1	1	1	1	1	1	1	1	1	1	1	1	1	1	1	1	1	1	1	1	1	1	1	1	1	1	1	1	1	1	1	1	1	1	0	0	0	0	0
356115	39	0	0	40	40	1	1	1	1	1	1	1	1	1	1	1	1	1	1	1	1	1	1	1	1	1	1	1	1	1	1	1	1	1	1	1	1	1	1	1	1	1	1	1	0	0	0	0	0
356131	39	0	0	40	40	1	1	1	1	1	1	1	1	1	1	1	1	1	1	1	1	1	1	1	1	1	1	1	1	1	1	1	1	1	1	1	1	1	1	1	1	1	1	1	0	0	0	0	0
356137	39	0	0	40	40	1	1	1	1	1	1	1	1	1	1	1	1	1	1	1	1	1	1	1	1	1	1	1	1	1	1	1	1	1	1	1	1	1	1	1	1	1	1	1	0	0	0	0	0
356334	39	0	0	40	40	1	1	1	1	1	1	1	1	1	1	1	1	1	1	1	1	1	1	1	1	1	1	1	1	1	1	1	1	1	1	1	1	1	1	1	1	1	1	1	0	0	0	0	0
556989	39	0	0	40	40	1	1	1	1	1	1	1	1	1	1	1	1	1	1	1	1	1	1	1	1	1	1	1	1	1	1	1	1	1	1	1	1	1	1	1	1	1	1	1	0	0	0	0	0
557384	39	0	0	40	40	1	1	1	1	1	1	1	1	1	1	1	1	1	1	1	1	1	1	1	1	1	1	1	1	1	1	1	1	1	1	1	1	1	1	1	1	1	1	1	0	0	0	0	0
557838	39	0	0	40	40	1	1	1	1	1	1	1	1	1	1	1	1	1	1	1	1	1	1	1	1	1	1	1	1	1	1	1	1	1	1	1	1	1	1	1	1	1	1	1	0	0	0	0	0
560794	39	0	0	40	40	1	1	1	1	1	1	1	1	1	1	1	1	1	1	1	1	1	1	1	1	1	1	1	1	1	1	1	1	1	1	1	1	1	1	1	1	1	1	1	0	0	0	0	0
561071	39	0	0	40	40	1	1	1	1	1	1	1	1	1	1	1	1	1	1	1	1	1	1	1	1	1	1	1	1	1	1	1	1	1	1	1	1	1	1	1	1	1	1	1	0	0	0	0	0
561512	39	0	0	40	40	1	1	1	1	1	1	1	1	1	1	1	1	1	1	1	1	1	1	1	1	1	1	1	1	1	1	1	1	1	1	1	1	1	1	1	1	1	1	1	0	0	0	0	0
561513	39	0	0	40	40	1	1	1	1	1	1	1	1	1	1	1	1	1	1	1	1	1	1	1	1	1	1	1	1	1	1	1	1	1	1	1	1	1	1	1	1	1	1	1	0	0	0	0	0
561562	39	0	0	40	40	1	1	1	1	1	1	1	1	1	1	1	1	1	1	1	1	1	1	1	1	1	1	1	1	1	1	1	1	1	1	1	1	1	1	1	1	1	1	1	0	0	0	0	0
561827	39	0	0	40	40	1	1	1	1	1	1	1	1	1	1	1	1	1	1	1	1	1	1	1	1	1	1	1	1	1	1	1	1	1	1	1	1	1	1	1	1	1	1	1	0	0	0	0	0
561834	39	0	0	40	40	1	1	1	1	1	1	1	1	1	1	1	1	1	1	1	1	1	1	1	1	1	1	1	1	1	1	1	1	1	1	1	1	1	1	1	1	1	1	1	0	0	0	0	0
356257	39	37	2	39	40	1	1	1	1	1	1	1	1	1	1	1	1	1	1	1	1	1	1	1	1	1	1	1	1	1	1	1	1	1	1	1	1	1	1	1	1	1	1	1	1	1	1	1	1
356360	39	0	0	39	40	1	1	1	1	1	1	1	1	1	1	1	1	1	1	1	1	1	1	1	1	1	1	1	1	1	1	1	1	1	1	1	1	1	1	1	1	1	1	1	0	0	0	0	0
561273	39	0	0	39	40	1	1	1	1	1	1	1	1	1	1	1	1	1	1	1	1	1	1	1	1	1	1	1	1	1	1	1	1	1	1	1	1	1	1	1	1	1	1	1	0	0	0	0	0
561544	39	0	0	39	40	1	1	1	1	1	1	1	1	1	1	1	1	1	1	1	1	1	1	1	1	1	1	1	1	1	1	1	1	1	1	1	1	1	1	1	1	1	1	1	0	0	0	0	0
558519	39	37	2	38	40	1	1	1	1	1	1	1	1	1	1	1	1	1	1	1	1	1	1	1	1	1	1	1	1	1	1	1	1	1	1	1	1	1	1	1	1	1	1	1	1	1	1	1	1
562130	39	38	1	38	40	1	1	1	1	1	1	1	1	1	1	1	1	1	1	1	1	1	1	1	1	1	1	1	1	1	1	1	1	1	1	1	1	1	1	1	1	1	1	1	1	1	-	1	1
559999	39	0	0	38	40	1	1	1	1	1	1	1	1	1	1	1	1	1	1	1	1	1	1	1	1	1	1	1	1	1	1	1	1	1	1	1	1	1	1	1	1	1	1	1	0	0	0	0	0
560107	39	40	7	37	40	1	1	1	1	1	1	1	1	1	1	1	1	1	1	1	1	1	1	1	1	1	1	1	1	1	1	1	1	1	1	1	1	1	1	1	1	1	1	1	1	1	1	1	1
562045	39	0	0	35	40	1	1	1	1	1	1	1	1	1	1	1	1	1	1	1	1	1	1	1	1	1	1	1	1	1	1	1	1	1	1	1	1	1	1	1	1	1	1	1	0	0	0	0	0
356341	39	40	7	33	40	1	1	1	1	1	1	1	1	1	1	1	1	1	1	1	1	1	1	1	1	1	1	1	1	1	1	1	1	1	1	1	1	1	1	1	1	1	1	1	1	1	1	1	1
562711	39	36	7	32	40	1	1	1	1	1	1	1	1	1	1	1	1	1	1	1	1	1	1	1	1	1	1	1	1	1	1	1	1	1	1	1	1	1	1	1	1	1	1	1	1	1	1	1	1
557029	39	30	7	31	40	1	1	1	1	1	1	1	1	1	1	1	1	1	1	1	1	1	1	1	1	1	1	1	1	1	1	1	1	1	1	1	1	1	1	1	1	1	1	1	1	1	1	1	1
562085	39	39	7	25	40	1	1	1	1	1	1	1	1	1	1	1	1	1	1	1	1	1	1	1	1	1	1	1	1	1	1	1	1	1	1	1	1	1	1	1	1	1	1	1	-	1	1	1	1
562295	39	39	7	25	40	1	1	1	1	1	1	1	1	1	1	1	1	1	1	1	1	1	1	1	1	1	1	1	1	1	1	1	1	1	1	1	1	1	1	1	1	1	1	1	1	1	1	1	1
356208	39	40	7	22	40	1	1	1	1	1	1	1	1	1	1	1	1	1	1	1	1	1	1	1	1	1	1	1	1	1	1	1	1	1	1	1	1	1	1	1	1	1	1	1	1	1	1	1	1
556608	39	0	0	21	40	1	1	1	1	1	1	1	1	1	1	1	1	1	1	1	1	1	1	1	1	1	1	1	1	1	1	1	1	1	1	1	1	1	1	1	1	1	1	1	0	0	0	0	0
562093	39	39	7	19	40	1	1	1	1	1	1	1	1	1	1	1	1	1	1	1	1	1	1	1	1	1	1	1	1	1	1	1	1	1	1	1	1	1	1	1	1	1	1	1	1	1	1	1	1
562139	39	39	7	19	40	1	1	1	1	1	1	1	1	1	1	1	1	1	1	1	1	1	1	1	1	1	1	1	1	1	1	1	1	1	1	1	1	1	1	1	1	1	1	1	1	1	1	1	1
560303	39	39	7	19	40	1	1	1	1	1	1	1	1	1	1	1	1	1	1	1	1	1	1	1	1	1	1	1	1	1	1	1	1	1	1	1	1	1	1	1	1	1	1	1	1	1	1	1	1
356054	39	0	0	19	40	1	1	1	1	1	1	1	1	1	1	1	1	1	1	1	1	1	1	1	1	1	1	1	1	1	1	1	1	1	1	1	1	1	1	1	1	1	1	1	0	0	0	0	0
562086	39	0	0	16	40	1	1	1	1	1	1	1	1	1	1	1	1	1	1	1	1	1	1	1	1	1	1	1	1	1	1	1	1	1	1	1	1	1	1	1	1	1	1	1	0	0	0	0	0
561326	39	40	7	12	40	1	1	1	1	1	1	1	1	1	1	1	1	1	1	1	1	1	1	1	1	1	1	1	1	1	1	1	1	1	1	1	1	1	1	1	1	1	1	1	1	1	1	1	1
558556	39	39	7	12	40	1	1	1	1	1	1	1	1	1	1	1	1	1	1	1	1	1	1	1	1	1	1	1	1	1	1	1	1	1	1	1	1	1	1	1	1	1	1	1	1	1	1	1	1
558740	39	40	7	9	40	1	1	1	1	1	1	1	1	1	1	1	1	1	1	1	1	1	1	1	1	1	1	1	1	1	1	1	1	1	1	1	1	1	1	1	1	1	1	1	1	1	1	1	1
356162	39	33	6	6	40	1	1	1	1	1	1	1	1	1	1	1	1	1	1	1	1	1	1	1	1	1	1	1	1	1	1	1	1	1	1	1	1	1	1	1	1	1	1	1	-	1	1	1	1
556517	39	40	7	4	40	1	1	1	1	1	1	1	1	1	1	1	1	1	1	1	1	1	1	1	1	1	1	1	1	1	1	1	1	1	1	1	1	1	1	1	1	1	1	1	1	1	1	1	1
356051	39	0	0	2	40	1	1	1	1	1	1	1	1	1	1	1	1	1	1	1	1	1	1	1	1	1	1	1	1	1	1	1	1	1	1	1	1	1	1	1	1	1	1	1	0	0	0	0	0
561238	39	0	2	40	39	1	1	1	1	1	1	1	1	1	1	1	1	1	1	1	1	1	1	1	1	1	1	1	1	1	1	1	1	1	1	1	1	1	1	1	1	1	1	1	0	0	0	0	0
355968	39	0	0	40	39	1	1	1	1	1	1	1	1	1	1	1	1	1	1	1	1	1	1	1	1	1	1	1	1	1	1	1	1	1	1	1	1	1	1	1	1	1	1	1	0	0	0	0	0
355764	39	0	0	40	39	1	1	1	1	1	1	1	1	1	1	1	1	1	1	1	1	1	1	1	1	1	1	1	1	1	1	1	1	1	1	1	1	1	1	1	1	1	1	1	0	0	0	0	0
355963	39	0	0	40	39	1	1	1	1	1	1	1	1	1	1	1	1	1	1	1	1	1	1	1	1	1	1	1	1	1	1	1	1	1	1	1	1	1	1	1	1	1	1	1	0	0	0	0	0
356098	39	0	0	40	39	1	1	1	1	1	1	1	1	1	1	1	1	1	1	1	1	1	1	1	1	1	1	1	1	1	1	1	1	1	1	1	1	1	1	1	1	1	1	1	0	0	0	0	0
557184	39	0	0	40	39	1	1	1	1	1	1	1	1	1	1	1	1	1	1	1	1	1	1	1	1	1	1	1	1	1	1	1	1	1	1	1	1	1	1	1	1	1	1	1	0	0	0	0	0
557213	39	0	0	40	39	1	1	1	1	1	1	1	1	1	1	1	1	1	1	1	1	1	1	1	1	1	1	1	1	1	1	1	1	1	1	1	1	1	1	1	1	1	1	1	0	0	0	0	0
561095	39	0	0	40	39	1	1	1	1	1	1	1	1	1	1	1	1	1	1	1	1	1	1	1	1	1	1	1	1	1	1	1	1	1	1	1	1	1	1	1	1	1	1	1	0	0	0	0	0
561979	39	0	0	40	39	1	1	1	1	1	1	1	1	1	1	1	1	1	1	1	1	1	1	1	1	1	1	1	1	1	1	1	1	1	1	1	1	1	1	1	1	1	1	1	0	0	0	0	0
562299	39	0	0	40	39	1	1	1	1	1	1	1	1	1	1	1	1	1	1	1	1	1	1	1	1	1	1	1	1	1	1	1	1	1	1	1	1	1	1	1	1	1	1	1	0	0	0	0	0
555828	39	39	4	39	39	1	1	1	1	1	1	1	1	1	1	1	1	1	1	1	1	1	1	1	1	1	1	1	1	1	1	1	1	1	1	1	1	1	1	1	1	1	1	1	1	1	1	1	1
557491	39	35	1	39	39	1	1	1	1	1	1	1	1	1	1	1	1	1	1	1	1	1	1	1	1	1	1	1	1	1	1	1	1	1	1	1	1	1	1	1	1	1	1	1	1	1	1	1	1
355670	39	0	0	39	39	1	1	1	1	1	1	1	1	1	1	1	1	1	1	1	1	1	1	1	1	1	1	1	1	1	1	1	1	1	1	1	1	1	1	1	1	1	1	1	0	0	0	0	0
558005	39	0	0	39	39	1	1	1	1	1	1	1	1	1	1	1	1	1	1	1	1	1	1	1	1	1	1	1	1	1	1	1	1	1	1	1	1	1	1	1	1	1	1	1	0	0	0	0	0
562447	39	0	0	39	39	1	1	1	1	1	1	1	1	1	1	1	1	1	1	1	1	1	1	1	1	1	1	1	1	1	1	1	1	1	1	1	1	1	1	1	1	1	1	1	0	0	0	0	-
356409	39	0	0	38	39	1	1	1	1	1	1	1	1	1	1	1	1	1	1	1	1	1	1	1	1	1	1	1	1	1	1	1	1	1	1	1	1	1	1	1	1	1	1	1	0	0	0	0	0
561032	39	0	0	38	39	1	1	1	1	1	1	1	1	1	1	1	1	1	1	1	1	1	1	1	1	1	1	1	1	1	1	1	1	1	1	1	1	1	1	1	1	1	1	1	0	0	0	0	0
560155	39	0	0	37	39	1	1	1	1	1	1	1	1	1	1	1	1	1	1	1	1	1	1	1	1	1	1	1	1	1	1	1	1	1	1	1	1	1	1	1	1	1	1	1	0	0	0	0	0
562580	39	0	0	37	39	1	1	1	1	1	1	1	1	1	1	1	1	1	1	1	1	1	1	1	1	1	1	1	1	1	1	1	1	1	1	1	1	1	1	1	1	1	1	1	0	0	0	0	0
562563	39	0	0	36	39	1	1	1	1	1	1	1	1	1	1	1	1	1	1	1	1	1	1	1	1	1	1	1	1	1	1	1	1	1	1	1	1	1	1	1	1	1	1	1	0	0	0	0	0
561190	39	0	0	35	39	1	1	1	1	1	1	1	1	1	1	1	1	1	1	1	1	1	1	1	1	1	1	1	1	1	1	1	1	1	1	1	1	1	1	1	1	1	1	1	0	0	0	0	0
557615	39	25	7	34	39	1	1	1	1	1	1	1	1	1	1	1	1	1	1	1	1	1	1	1	1	1	1	1	1	1	1	1	1	1	1	1	1	1	1	1	1	1	1	1	1	-	1	1	-
355911	39	0	0	33	39	1	1	1	1	1	1	1	1	1	1	1	1	1	1	1	1	1	1	1	1	1	1	1	1	1	1	1	1	1	1	1	1	1	1	1	1	1	1	1	0	0	0	0	0
555508	39	0	0	32	39	1	1	1	1	1	1	1	1	1	1	1	1	1	1	1	1	1	1	1	1	1	1	1	1	1	1	1	1	1	1	1	1	1	1	1	1	1	1	1	0	0	0	0	0
356402	39	40	6	24	39	1	1	1	1	1	1	1	1	1	1	1	1	1	1	1	1	1	1	1	1	1	1	1	1	1	1	1	1	1	1	1	1	1	1	1	1	1	1	1	1	1	1	1	1
555858	39	40	7	23	39	1	1	1	1	1	1	1	1	1	1	1	1	1	1	1	1	1	1	1	1	1	1	1	1	1	1	1	1	1	1	1	1	1	1	1	1	1	1	1	1	1	1	1	1
557459	39	0	0	22	39	1	1	1	1	1	1	1	1	1	1	1	1	1	1	1	1	1	1	1	1	1	1	1	1	1	1	1	1	1	1	1	1	1	1	1	1	1	1	1	0	0	0	0	0
561663	39	0	1	12	39	1	1	1	1	1	1	1	1	1	1	1	1	1	1	1	1	1	1	1	1	1	1	1	1	1	1	1	1	1	1	1	1	1	1	1	1	1	1	1	0	0	0	0	0
556951	39	0	0	8	39	1	1	1	1	1	1	1	1	1	1	1	1	1	1	1	1	1	1	1	1	1	1	1	1	1	1	1	1	1	1	1	1	1	1	1	1	1	1	1	0	0	0	0	0
561984	39	39	4	1	39	1	1	1	1	1	1	1	1	1	1	1	1	1	1	1	1	1	1	1	1	1	1	1	1	1	1	1	1	1	1	1	1	1	1	1	1	1	1	1	1	1	1	1	1
561988	39	40	7	40	38	1	1	1	1	1	1	1	1	1	1	1	1	1	1	1	1	1	1	1	1	1	1	1	1	1	1	1	1	1	1	1	1	1	1	1	1	1	1	1	1	1	1	1	1
559736	39	0	1	40	38	1	1	1	1	1	1	1	1	1	1	1	1	1	1	1	1	1	1	1	1	1	1	1	1	1	1	1	1	1	1	1	1	1	1	1	1	1	1	1	0	0	0	0	-
355731	39	0	0	40	38	1	1	1	1	1	1	1	1	1	1	1	1	1	1	1	1	1	1	1	1	1	1	1	1	1	1	1	1	1	1	1	1	1	1	1	1	1	1	1	0	0	0	0	0
356107	39	0	0	40	38	1	1	1	1	1	1	1	1	1	1	1	1	1	1	1	1	1	1	1	1	1	1	1	1	1	1	1	1	1	1	1	1	1	1	1	1	1	1	1	0	0	0	0	0
557901	39	0	0	40	38	1	1	1	1	1	1	1	1	1	1	1	1	1	1	1	1	1	1	1	1	1	1	1	1	1	1	1	1	1	1	1	1	1	1	1	1	1	1	1	0	0	0	0	0
557940	39	0	0	40	38	1	1	1	1	1	1	1	1	1	1	1	1	1	1	1	1	1	1	1	1	1	1	1	1	1	1	1	1	1	1	1	1	1	1	1	1	1	1	1	0	0	0	0	0
562223	39	38	1	39	38	1	1	1	1	1	1	1	1	1	1	1	1	1	1	1	1	1	1	1	1	1	1	1	1	1	1	1	1	1	1	1	1	1	1	1	1	1	1	1	1	1	1	1	1
556690	39	34	1	39	38	1	1	1	1	1	1	1	1	1	1	1	1	1	1	1	1	1	1	1	1	1	1	1	1	1	1	1	1	1	1	1	1	1	1	1	1	1	1	1	1	1	1	1	1
556666	39	34	1	39	38	1	1	1	1	1	1	1	1	1	1	1	1	1	1	1	1	1	1	1	1	1	1	1	1	1	1	1	1	1	1	1	1	1	1	1	1	1	1	1	1	1	1	1	1
356273	39	25	1	39	38	1	1	1	1	1	1	1	1	1	1	1	1	1	1	1	1	1	1	1	1	1	1	1	1	1	1	1	1	1	1	1	1	1	1	1	1	1	1	1	1	1	1	1	-
556734	39	0	0	37	38	1	1	1	1	1	1	1	1	1	1	1	1	1	1	1	1	1	1	1	1	1	1	1	1	1	1	1	1	1	1	1	1	1	1	1	1	1	1	1	0	0	0	0	0
557652	39	0	0	37	38	1	1	1	1	1	1	1	1	1	1	1	1	1	1	1	1	1	1	1	1	1	1	1	1	1	1	1	1	1	1	1	1	1	1	1	1	1	1	1	0	0	0	0	0
557979	39	0	0	35	38	1	1	1	1	1	1	1	1	1	1	1	1	1	1	1	1	1	1	1	1	1	1	1	1	1	1	1	1	1	1	1	1	1	1	1	1	1	1	1	0	0	0	0	0
556181	39	40	6	17	38	1	1	1	1	1	1	1	1	1	1	1	1	1	1	1	1	1	1	1	1	1	1	1	1	1	1	1	1	1	1	1	1	1	1	1	1	1	1	1	1	1	1	1	1
557152	39	0	0	2	38	1	1	1	1	1	1	1	1	1	1	1	1	1	1	1	1	1	1	1	1	1	1	1	1	1	1	1	1	1	1	1	1	1	1	1	1	1	1	1	0	0	0	0	0
355993	39	0	0	39	37	1	1	1	1	1	1	1	1	1	1	1	1	1	1	1	1	1	1	1	1	1	1	1	1	1	1	1	1	1	1	1	1	1	1	1	1	1	1	1	0	0	0	0	0
556381	39	40	7	37	37	1	1	1	1	1	1	1	1	1	1	1	1	1	1	1	1	1	1	1	1	1	1	1	1	1	1	1	1	1	1	1	1	1	1	1	1	1	1	1	1	1	1	1	1
557710	39	40	7	37	37	1	1	1	1	1	1	1	1	1	1	1	1	1	1	1	1	1	1	1	1	1	1	1	1	1	1	1	1	1	1	1	1	1	1	1	1	1	1	1	1	1	1	1	1
561590	39	40	7	37	37	1	1	1	1	1	1	1	1	1	1	1	1	1	1	1	1	1	1	1	1	1	1	1	1	1	1	1	1	1	1	1	1	1	1	1	1	1	1	1	1	1	1	1	1
557519	39	40	7	36	37	1	1	1	1	1	1	1	1	1	1	1	1	1	1	1	1	1	1	1	1	1	1	1	1	1	1	1	1	1	1	1	1	1	1	1	1	1	1	1	1	1	1	1	1
556653	39	40	7	35	37	1	1	1	1	1	1	1	1	1	1	1	1	1	1	1	1	1	1	1	1	1	1	1	1	1	1	1	1	1	1	1	1	1	1	1	1	1	1	1	1	1	1	1	1
558035	39	0	0	35	37	1	1	1	1	1	1	1	1	1	1	1	1	1	1	1	1	1	1	1	1	1	1	1	1	1	1	1	1	1	1	1	1	1	1	1	1	1	1	1	0	0	0	0	0
556944	39	40	7	31	37	1	1	1	1	1	1	1	1	1	1	1	1	1	1	1	1	1	1	1	1	1	1	1	1	1	1	1	1	1	1	1	1	1	1	1	1	1	1	1	1	1	1	1	1
560736	39	0	0	29	37	1	1	1	1	1	1	1	1	1	1	1	1	1	1	1	1	1	1	1	1	1	1	1	1	1	1	1	1	1	1	1	1	1	1	1	1	1	1	1	0	0	0	0	0
562265	39	0	0	17	37	1	1	1	1	1	1	1	1	1	1	1	1	1	1	1	1	1	1	1	1	1	1	1	1	1	1	1	1	1	1	1	1	1	1	1	1	1	1	1	0	0	0	0	0
555370	39	40	7	40	36	1	1	1	1	1	1	1	1	1	1	1	1	1	1	1	1	1	1	1	1	1	1	1	1	1	1	1	1	1	1	1	1	1	1	1	1	1	1	1	1	1	1	1	1
556475	39	40	7	40	36	1	1	1	1	1	1	1	1	1	1	1	1	1	1	1	1	1	1	1	1	1	1	1	1	1	1	1	1	1	1	1	1	1	1	1	1	1	1	1	1	1	1	1	1
560174	39	40	7	40	36	1	1	1	1	1	1	1	1	1	1	1	1	1	1	1	1	1	1	1	1	1	1	1	1	1	1	1	1	1	1	1	1	1	1	1	1	1	1	1	1	1	1	1	1
561422	39	40	7	40	36	1	1	1	1	1	1	1	1	1	1	1	1	1	1	1	1	1	1	1	1	1	1	1	1	1	1	1	1	1	1	1	1	1	1	1	1	1	1	1	1	1	1	1	1
555894	39	39	7	40	36	1	1	1	1	1	1	1	1	1	1	1	1	1	1	1	1	1	1	1	1	1	1	1	1	1	1	1	1	1	1	1	1	1	1	1	1	1	1	1	1	1	1	1	1
557814	39	39	7	40	36	1	1	1	1	1	1	1	1	1	1	1	1	1	1	1	1	1	1	1	1	1	1	1	1	1	1	1	1	1	1	1	1	1	1	1	1	1	1	1	1	1	1	1	1
556998	39	0	0	40	36	1	1	1	1	1	1	1	1	1	1	1	1	1	1	1	1	1	1	1	1	1	1	1	1	1	1	1	1	1	1	1	1	1	1	1	1	1	1	1	0	0	0	0	0
556288	39	38	7	39	36	1	1	1	1	1	1	1	1	1	1	1	1	1	1	1	1	1	1	1	1	1	1	1	1	1	1	1	1	1	1	1	1	1	1	1	1	1	1	1	-	1	1	1	1
555328	39	0	0	39	36	1	1	1	1	1	1	1	1	1	1	1	1	1	1	1	1	1	1	1	1	1	1	1	1	1	1	1	1	1	1	1	1	1	1	1	1	1	1	1	0	-	0	0	0
556850	39	0	0	22	36	1	1	1	1	1	1	1	1	1	1	1	1	1	1	1	1	1	1	1	1	1	1	1	1	1	1	1	1	1	1	1	1	1	1	1	1	1	1	1	0	0	0	0	0
557752	39	40	7	20	36	1	1	1	1	1	1	1	1	1	1	1	1	1	1	1	1	1	1	1	1	1	1	1	1	1	1	1	1	1	1	1	1	1	1	1	1	1	1	1	1	1	1	1	1
556150	39	32	1	0	36	1	1	1	1	1	1	1	1	1	1	1	1	1	1	1	1	1	1	1	1	1	1	1	1	1	1	1	1	1	1	1	1	1	1	1	1	1	1	1	1	1	1	1	1
355712	39	40	7	40	35	1	1	1	1	1	1	1	1	1	1	1	1	1	1	1	1	1	1	1	1	1	1	1	1	1	1	1	1	1	1	1	1	1	1	1	1	1	1	1	1	1	1	1	1
555545	39	40	7	40	35	1	1	1	1	1	1	1	1	1	1	1	1	1	1	1	1	1	1	1	1	1	1	1	1	1	1	1	1	1	1	1	1	1	1	1	1	1	1	1	1	1	1	1	1
556063	39	40	7	40	35	1	1	1	1	1	1	1	1	1	1	1	1	1	1	1	1	1	1	1	1	1	1	1	1	1	1	1	1	1	1	1	1	1	1	1	1	1	1	1	1	1	1	1	1
557997	39	40	7	40	35	1	1	1	1	1	1	1	1	1	1	1	1	1	1	1	1	1	1	1	1	1	1	1	1	1	1	1	1	1	1	1	1	1	1	1	1	1	1	1	1	1	1	1	1
557025	39	39	1	16	35	1	1	1	1	1	1	1	1	1	1	1	1	1	1	1	1	1	1	1	1	1	1	1	1	1	1	1	1	1	1	1	1	1	1	1	1	1	1	1	1	1	1	1	1
556689	39	40	7	12	35	1	1	1	1	1	1	1	1	1	1	1	1	1	1	1	1	1	1	1	1	1	1	1	1	1	1	1	1	1	1	1	1	1	1	1	1	1	1	1	1	1	1	1	1
557201	39	0	0	7	35	1	1	1	1	1	1	1	1	1	1	1	1	1	1	1	1	1	1	1	1	1	1	1	1	1	1	1	1	1	1	1	1	1	1	1	1	1	1	1	0	0	0	0	0
557343	39	0	0	36	34	1	1	1	1	1	1	1	1	1	1	1	1	1	1	1	1	1	1	1	1	1	1	1	1	1	1	1	1	1	1	1	1	1	1	1	1	1	1	1	0	0	0	0	0
562132	39	40	7	35	34	1	1	1	1	1	1	1	1	1	1	1	1	1	1	1	1	1	1	1	1	1	1	1	1	1	1	1	1	1	1	1	1	1	1	1	1	1	1	1	1	1	1	1	1
559669	39	40	7	19	34	1	1	1	1	1	1	1	1	1	1	1	1	1	1	1	1	1	1	1	1	1	1	1	1	1	1	1	1	1	1	1	1	1	1	1	1	1	1	1	1	1	1	1	1
556788	39	40	7	11	34	1	1	1	1	1	1	1	1	1	1	1	1	1	1	1	1	1	1	1	1	1	1	1	1	1	1	1	1	1	1	1	1	1	1	1	1	1	1	1	1	1	1	1	1
562018	39	40	7	39	33	1	1	1	1	1	1	1	1	1	1	1	1	1	1	1	1	1	1	1	1	1	1	1	1	1	1	1	1	1	1	1	1	1	1	1	1	1	1	1	1	1	1	1	1
557164	39	40	7	37	33	1	1	1	1	1	1	1	1	1	1	1	1	1	1	1	1	1	1	1	1	1	1	1	1	1	1	1	1	1	1	1	1	1	1	1	1	1	1	1	1	1	1	1	1
556826	39	37	7	36	33	1	1	1	1	1	1	1	1	1	1	1	1	1	1	1	1	1	1	1	1	1	1	1	1	1	1	1	1	1	1	1	1	1	1	1	1	1	1	1	1	1	1	1	1
556227	39	35	1	36	33	1	1	1	1	1	1	1	1	1	1	1	1	1	1	1	1	1	1	1	1	1	1	1	1	1	1	1	1	1	1	1	1	1	1	1	1	1	1	1	1	1	1	1	1
561527	39	32	1	36	33	1	1	1	1	1	1	1	1	1	1	1	1	1	1	1	1	1	1	1	1	1	1	1	1	1	1	1	1	1	1	1	1	1	1	1	1	1	1	1	1	1	1	1	1
356040	39	30	1	36	33	1	1	1	1	1	1	1	1	1	1	1	1	1	1	1	1	1	1	1	1	1	1	1	1	1	1	1	1	1	1	1	1	1	1	1	1	1	1	1	1	1	1	1	1
556516	39	1	0	33	33	1	1	1	1	1	1	1	1	1	1	1	1	1	1	1	1	1	1	1	1	1	1	1	1	1	1	1	1	1	1	1	1	1	1	1	1	1	1	1	0	-	0	0	0
356117	39	38	7	29	33	1	1	1	1	1	1	1	1	1	1	1	1	1	1	1	1	1	1	1	1	1	1	1	1	1	1	1	1	1	1	1	1	1	1	1	1	1	1	1	1	1	1	1	1
557454	39	39	5	1	33	1	1	1	1	1	1	1	1	1	1	1	1	1	1	1	1	1	1	1	1	1	1	1	1	1	1	1	1	1	1	1	1	1	1	1	1	1	1	1	1	1	1	1	1
356017	39	0	0	1	33	1	1	1	1	1	1	1	1	1	1	1	1	1	1	1	1	1	1	1	1	1	1	1	1	1	1	1	1	1	1	1	1	1	1	1	1	1	1	1	0	0	0	0	0
556447	39	40	7	38	32	1	1	1	1	1	1	1	1	1	1	1	1	1	1	1	1	1	1	1	1	1	1	1	1	1	1	1	1	1	1	1	1	1	1	1	1	1	1	1	1	1	1	1	1
356172	39	34	1	36	32	1	1	1	1	1	1	1	1	1	1	1	1	1	1	1	1	1	1	1	1	1	1	1	1	1	1	1	1	1	1	1	1	1	1	1	1	1	1	1	1	1	1	1	1
356384	39	39	7	23	32	1	1	1	1	1	1	1	1	1	1	1	1	1	1	1	1	1	1	1	1	1	1	1	1	1	1	1	1	1	1	1	1	1	1	1	1	1	1	1	1	1	1	1	1
355835	39	40	7	40	31	1	1	1	1	1	1	1	1	1	1	1	1	1	1	1	1	1	1	1	1	1	1	1	1	1	1	1	1	1	1	1	1	1	1	1	1	1	1	1	1	1	1	1	1
356034	39	40	7	40	31	1	1	1	1	1	1	1	1	1	1	1	1	1	1	1	1	1	1	1	1	1	1	1	1	1	1	1	1	1	1	1	1	1	1	1	1	1	1	1	1	1	1	1	1
558055	39	39	6	40	31	1	1	1	1	1	1	1	1	1	1	1	1	1	1	1	1	1	1	1	1	1	1	1	1	1	1	1	1	1	1	1	1	1	1	1	1	1	1	1	1	1	1	1	1
559785	39	0	0	40	31	1	1	1	1	1	1	1	1	1	1	1	1	1	1	1	1	1	1	1	1	1	1	1	1	1	1	1	1	1	1	1	1	1	1	1	1	1	1	1	0	0	0	0	0
555419	39	39	7	39	31	1	1	1	1	1	1	1	1	1	1	1	1	1	1	1	1	1	1	1	1	1	1	1	1	1	1	1	1	1	1	1	1	1	1	1	1	1	1	1	1	1	1	1	1
556830	39	0	0	38	31	1	1	1	1	1	1	1	1	1	1	1	1	1	1	1	1	1	1	1	1	1	1	1	1	1	1	1	1	1	1	1	1	1	1	1	1	1	1	1	0	0	0	0	0
561508	39	0	0	36	31	1	1	1	1	1	1	1	1	1	1	1	1	1	1	1	1	1	1	1	1	1	1	1	1	1	1	1	1	1	1	1	1	1	1	1	1	1	1	1	0	0	0	0	0
560762	39	39	7	32	31	1	1	1	1	1	1	1	1	1	1	1	1	1	1	1	1	1	1	1	1	1	1	1	1	1	1	1	1	1	1	1	1	1	1	1	1	1	1	1	1	1	1	1	1
355736	39	37	7	24	31	1	1	1	1	1	1	1	1	1	1	1	1	1	1	1	1	1	1	1	1	1	1	1	1	1	1	1	1	1	1	1	1	1	1	1	1	1	1	1	1	-	1	1	1
356217	39	40	7	37	30	1	1	1	1	1	1	1	1	1	1	1	1	1	1	1	1	1	1	1	1	1	1	1	1	1	1	1	1	1	1	1	1	1	1	1	1	1	1	1	1	1	1	1	1
557788	39	37	5	37	30	1	1	1	1	1	1	1	1	1	1	1	1	1	1	1	1	1	1	1	1	1	1	1	1	1	1	1	1	1	1	1	1	1	1	1	1	1	1	1	1	1	1	1	1
355753	39	40	7	34	30	1	1	1	1	1	1	1	1	1	1	1	1	1	1	1	1	1	1	1	1	1	1	1	1	1	1	1	1	1	1	1	1	1	1	1	1	1	1	1	1	1	1	1	1
562357	39	29	7	32	30	1	1	1	1	1	1	1	1	1	1	1	1	1	1	1	1	1	1	1	1	1	1	1	1	1	1	1	1	1	1	1	1	1	1	1	1	1	1	1	1	1	1	1	1
556486	39	39	1	29	30	1	1	1	1	1	1	1	1	1	1	1	1	1	1	1	1	1	1	1	1	1	1	1	1	1	1	1	1	1	1	1	1	1	1	1	1	1	1	1	-	1	1	1	1
557089	39	40	7	4	30	1	1	1	1	1	1	1	1	1	1	1	1	1	1	1	1	1	1	1	1	1	1	1	1	1	1	1	1	1	1	1	1	1	1	1	1	1	1	1	1	1	1	1	1
562285	39	25	0	8	29	1	1	1	1	1	1	1	1	1	1	1	1	1	1	1	1	1	1	1	1	1	1	1	1	1	1	1	1	1	1	1	1	1	1	1	1	1	1	1	1	1	1	-	1
556360	39	39	6	5	29	1	1	1	1	1	1	1	1	1	1	1	1	1	1	1	1	1	1	1	1	1	1	1	1	1	1	1	1	1	1	1	1	1	1	1	1	1	1	1	1	1	1	1	1
557867	39	40	7	3	29	1	1	1	1	1	1	1	1	1	1	1	1	1	1	1	1	1	1	1	1	1	1	1	1	1	1	1	1	1	1	1	1	1	1	1	1	1	1	1	1	1	1	1	1
561012	39	40	7	40	28	1	1	1	1	1	1	1	1	1	1	1	1	1	1	1	1	1	1	1	1	1	1	1	1	1	1	1	1	1	1	1	1	1	1	1	1	1	1	1	1	1	1	1	1
556926	39	0	0	40	28	1	1	1	1	1	1	1	1	1	1	1	1	1	1	1	1	1	1	1	1	1	1	1	1	1	1	1	1	1	1	1	1	1	1	1	1	1	1	1	0	0	0	0	0
562688	39	40	6	39	28	1	1	1	1	1	1	1	1	1	1	1	1	1	1	1	1	1	1	1	1	1	1	1	1	1	1	1	1	1	1	1	1	1	1	1	1	1	1	1	1	1	1	1	1
356344	39	35	1	31	28	1	1	1	1	1	1	1	1	1	1	1	1	1	1	1	1	1	1	1	1	1	1	1	1	1	1	1	1	1	1	1	1	1	1	1	1	1	1	1	1	1	1	1	1
558356	39	40	7	28	28	1	1	1	1	1	1	1	1	1	1	1	1	1	1	1	1	1	1	1	1	1	1	1	1	1	1	1	1	1	1	1	1	1	1	1	1	1	1	1	1	1	1	1	1
557745	39	40	7	7	28	1	1	1	1	1	1	1	1	1	1	1	1	1	1	1	1	1	1	1	1	1	1	1	1	1	1	1	1	1	1	1	1	1	1	1	1	1	1	1	1	1	1	1	1
556785	39	35	7	3	28	1	1	1	1	1	1	1	1	1	1	1	1	1	1	1	1	1	1	1	1	1	1	1	1	1	1	1	1	1	1	1	1	1	1	1	1	1	1	1	1	1	1	1	1
561024	39	37	7	39	27	1	1	1	1	1	1	1	1	1	1	1	1	1	1	1	1	1	1	1	1	1	1	1	1	1	1	1	1	1	1	1	1	1	1	1	1	1	1	1	1	1	1	-	1
560775	39	38	6	37	27	1	1	1	1	1	1	1	1	1	1	1	1	1	1	1	1	1	1	1	1	1	1	1	1	1	1	1	1	1	1	1	1	1	1	1	1	1	1	1	-	1	1	1	1
562330	39	27	1	20	27	1	1	1	1	1	1	1	1	1	1	1	1	1	1	1	1	1	1	1	1	1	1	1	1	1	1	1	1	1	1	1	1	1	1	1	1	1	1	1	-	1	1	-	1
557170	39	34	2	16	27	1	1	1	1	1	1	1	1	1	1	1	1	1	1	1	1	1	1	1	1	1	1	1	1	1	1	1	1	1	1	1	1	1	1	1	1	1	1	1	1	1	1	1	1
558587	39	40	7	39	26	1	1	1	1	1	1	1	1	1	1	1	1	1	1	1	1	1	1	1	1	1	1	1	1	1	1	1	1	1	1	1	1	1	1	1	1	1	1	1	1	1	1	1	1
556322	39	40	7	38	26	1	1	1	1	1	1	1	1	1	1	1	1	1	1	1	1	1	1	1	1	1	1	1	1	1	1	1	1	1	1	1	1	1	1	1	1	1	1	1	1	1	1	1	1
560529	39	40	7	38	26	1	1	1	1	1	1	1	1	1	1	1	1	1	1	1	1	1	1	1	1	1	1	1	1	1	1	1	1	1	1	1	1	1	1	1	1	1	1	1	1	1	1	1	1
355924	39	29	0	34	26	1	1	1	1	1	1	1	1	1	1	1	1	1	1	1	1	1	1	1	1	1	1	1	1	1	1	1	1	1	1	1	1	1	1	1	1	1	1	1	1	1	1	1	1
557246	39	40	7	7	26	1	1	1	1	1	1	1	1	1	1	1	1	1	1	1	1	1	1	1	1	1	1	1	1	1	1	1	1	1	1	1	1	1	1	1	1	1	1	1	1	1	1	1	1
556638	39	40	7	40	25	1	1	1	1	1	1	1	1	1	1	1	1	1	1	1	1	1	1	1	1	1	1	1	1	1	1	1	1	1	1	1	1	1	1	1	1	1	1	1	1	1	1	1	1
560276	39	40	7	40	25	1	1	1	1	1	1	1	1	1	1	1	1	1	1	1	1	1	1	1	1	1	1	1	1	1	1	1	1	1	1	1	1	1	1	1	1	1	1	1	1	1	1	1	1
556153	39	40	5	40	25	1	1	1	1	1	1	1	1	1	1	1	1	1	1	1	1	1	1	1	1	1	1	1	1	1	1	1	1	1	1	1	1	1	1	1	1	1	1	1	1	1	1	1	1
555321	39	24	0	40	25	1	1	1	1	1	1	1	1	1	1	1	1	1	1	1	1	1	1	1	1	1	1	1	1	1	1	1	1	1	1	1	1	1	1	1	1	1	1	1	1	1	1	1	1
560157	39	0	0	36	25	1	1	1	1	1	1	1	1	1	1	1	1	1	1	1	1	1	1	1	1	1	1	1	1	1	1	1	1	1	1	1	1	1	1	1	1	1	1	1	0	0	0	0	0
557403	39	1	1	34	25	1	1	1	1	1	1	1	1	1	1	1	1	1	1	1	1	1	1	1	1	1	1	1	1	1	1	1	1	1	1	1	1	1	1	1	1	1	1	1	0	0	0	0	0
557203	39	40	7	6	25	1	1	1	1	1	1	1	1	1	1	1	1	1	1	1	1	1	1	1	1	1	1	1	1	1	1	1	1	1	1	1	1	1	1	1	1	1	1	1	1	1	1	1	1
556239	39	40	7	40	24	1	1	1	1	1	1	1	1	1	1	1	1	1	1	1	1	1	1	1	1	1	1	1	1	1	1	1	1	1	1	1	1	1	1	1	1	1	1	1	1	1	1	1	1
356165	39	36	1	40	24	1	1	1	1	1	1	1	1	1	1	1	1	1	1	1	1	1	1	1	1	1	1	1	1	1	1	1	1	1	1	1	1	1	1	1	1	1	1	1	1	1	1	1	1
557822	39	40	7	39	24	1	1	1	1	1	1	1	1	1	1	1	1	1	1	1	1	1	1	1	1	1	1	1	1	1	1	1	1	1	1	1	1	1	1	1	1	1	1	1	1	1	1	1	1
355802	39	40	7	38	24	1	1	1	1	1	1	1	1	1	1	1	1	1	1	1	1	1	1	1	1	1	1	1	1	1	1	1	1	1	1	1	1	1	1	1	1	1	1	1	1	1	1	1	1
558257	39	40	7	30	24	1	1	1	1	1	1	1	1	1	1	1	1	1	1	1	1	1	1	1	1	1	1	1	1	1	1	1	1	1	1	1	1	1	1	1	1	1	1	1	1	1	1	1	1
355975	39	16	2	29	24	1	1	1	1	1	1	1	1	1	1	1	1	1	1	1	1	1	1	1	1	1	1	1	1	1	1	1	1	1	1	1	1	1	1	1	1	1	1	1	1	-	-	-	-
559820	39	39	7	38	23	1	1	1	1	1	1	1	1	1	1	1	1	1	1	1	1	1	1	1	1	1	1	1	1	1	1	1	1	1	1	1	1	1	1	1	1	1	1	1	1	1	1	1	1
556595	39	17	0	13	23	1	1	1	1	1	1	1	1	1	1	1	1	1	1	1	1	1	1	1	1	1	1	1	1	1	1	1	1	1	1	1	1	1	1	1	1	1	1	1	-	1	1	-	-
556710	39	40	7	40	22	1	1	1	1	1	1	1	1	1	1	1	1	1	1	1	1	1	1	1	1	1	1	1	1	1	1	1	1	1	1	1	1	1	1	1	1	1	1	1	1	1	1	1	1
556889	39	40	7	40	22	1	1	1	1	1	1	1	1	1	1	1	1	1	1	1	1	1	1	1	1	1	1	1	1	1	1	1	1	1	1	1	1	1	1	1	1	1	1	1	1	1	1	1	1
355973	39	40	7	30	22	1	1	1	1	1	1	1	1	1	1	1	1	1	1	1	1	1	1	1	1	1	1	1	1	1	1	1	1	1	1	1	1	1	1	1	1	1	1	1	1	1	1	1	1
559873	39	38	7	30	22	1	1	1	1	1	1	1	1	1	1	1	1	1	1	1	1	1	1	1	1	1	1	1	1	1	1	1	1	1	1	1	1	1	1	1	1	1	1	1	1	1	1	1	1
556120	39	40	7	26	22	1	1	1	1	1	1	1	1	1	1	1	1	1	1	1	1	1	1	1	1	1	1	1	1	1	1	1	1	1	1	1	1	1	1	1	1	1	1	1	1	1	1	1	1
556624	39	40	7	6	22	1	1	1	1	1	1	1	1	1	1	1	1	1	1	1	1	1	1	1	1	1	1	1	1	1	1	1	1	1	1	1	1	1	1	1	1	1	1	1	1	1	1	1	1
556903	39	40	7	40	21	1	1	1	1	1	1	1	1	1	1	1	1	1	1	1	1	1	1	1	1	1	1	1	1	1	1	1	1	1	1	1	1	1	1	1	1	1	1	1	1	1	1	1	1
557434	39	24	0	16	21	1	1	1	1	1	1	1	1	1	1	1	1	1	1	1	1	1	1	1	1	1	1	1	1	1	1	1	1	1	1	1	1	1	1	1	1	1	1	1	1	1	-	1	1
557604	39	38	1	8	21	1	1	1	1	1	1	1	1	1	1	1	1	1	1	1	1	1	1	1	1	1	1	1	1	1	1	1	1	1	1	1	1	1	1	1	1	1	1	1	1	1	1	1	1
557804	39	32	1	4	21	1	1	1	1	1	1	1	1	1	1	1	1	1	1	1	1	1	1	1	1	1	1	1	1	1	1	1	1	1	1	1	1	1	1	1	1	1	1	1	1	1	1	1	1
561198	39	40	7	3	21	1	1	1	1	1	1	1	1	1	1	1	1	1	1	1	1	1	1	1	1	1	1	1	1	1	1	1	1	1	1	1	1	1	1	1	1	1	1	1	1	1	1	1	1
557276	39	39	7	3	21	1	1	1	1	1	1	1	1	1	1	1	1	1	1	1	1	1	1	1	1	1	1	1	1	1	1	1	1	1	1	1	1	1	1	1	1	1	1	1	1	1	1	1	1
557070	39	40	7	40	20	1	1	1	1	1	1	1	1	1	1	1	1	1	1	1	1	1	1	1	1	1	1	1	1	1	1	1	1	1	1	1	1	1	1	1	1	1	1	1	1	1	1	1	1
560264	39	40	7	40	20	1	1	1	1	1	1	1	1	1	1	1	1	1	1	1	1	1	1	1	1	1	1	1	1	1	1	1	1	1	1	1	1	1	1	1	1	1	1	1	1	1	1	1	1
556355	39	40	7	33	20	1	1	1	1	1	1	1	1	1	1	1	1	1	1	1	1	1	1	1	1	1	1	1	1	1	1	1	1	1	1	1	1	1	1	1	1	1	1	1	1	1	1	1	1
557857	39	31	1	7	20	1	1	1	1	1	1	1	1	1	1	1	1	1	1	1	1	1	1	1	1	1	1	1	1	1	1	1	1	1	1	1	1	1	1	1	1	1	1	1	1	1	1	1	1
556783	39	40	7	40	19	1	1	1	1	1	1	1	1	1	1	1	1	1	1	1	1	1	1	1	1	1	1	1	1	1	1	1	1	1	1	1	1	1	1	1	1	1	1	1	1	1	1	1	1
560698	39	40	7	40	19	1	1	1	1	1	1	1	1	1	1	1	1	1	1	1	1	1	1	1	1	1	1	1	1	1	1	1	1	1	1	1	1	1	1	1	1	1	1	1	1	1	1	1	1
557602	39	0	0	40	19	1	1	1	1	1	1	1	1	1	1	1	1	1	1	1	1	1	1	1	1	1	1	1	1	1	1	1	1	1	1	1	1	1	1	1	1	1	1	1	0	0	0	-	0
557956	39	38	6	37	19	1	1	1	1	1	1	1	1	1	1	1	1	1	1	1	1	1	1	1	1	1	1	1	1	1	1	1	1	1	1	1	1	1	1	1	1	1	1	1	1	1	1	1	-
556154	39	40	7	35	19	1	1	1	1	1	1	1	1	1	1	1	1	1	1	1	1	1	1	1	1	1	1	1	1	1	1	1	1	1	1	1	1	1	1	1	1	1	1	1	1	1	1	1	1
356327	39	40	7	38	18	1	1	1	1	1	1	1	1	1	1	1	1	1	1	1	1	1	1	1	1	1	1	1	1	1	1	1	1	1	1	1	1	1	1	1	1	1	1	1	1	1	1	1	1
355949	39	39	7	25	18	1	1	1	1	1	1	1	1	1	1	1	1	1	1	1	1	1	1	1	1	1	1	1	1	1	1	1	1	1	1	1	1	1	1	1	1	1	1	1	1	1	1	1	1
555931	39	39	1	2	18	1	1	1	1	1	1	1	1	1	1	1	1	1	1	1	1	1	1	1	1	1	1	1	1	1	1	1	1	1	1	1	1	1	1	1	1	1	1	1	1	1	1	1	1
557144	39	7	0	0	18	1	1	1	1	1	1	1	1	1	1	1	1	1	1	1	1	1	1	1	1	1	1	1	1	1	1	1	1	1	1	1	1	1	1	1	1	1	1	1	-	-	-	-	0
557100	39	24	3	31	17	1	1	1	1	1	1	1	1	1	1	1	1	1	1	1	1	1	1	1	1	1	1	1	1	1	1	1	1	1	1	1	1	1	1	1	1	1	1	1	-	1	1	1	1
557069	39	40	7	8	17	1	1	1	1	1	1	1	1	1	1	1	1	1	1	1	1	1	1	1	1	1	1	1	1	1	1	1	1	1	1	1	1	1	1	1	1	1	1	1	1	1	1	1	1
557750	39	40	7	3	17	1	1	1	1	1	1	1	1	1	1	1	1	1	1	1	1	1	1	1	1	1	1	1	1	1	1	1	1	1	1	1	1	1	1	1	1	1	1	1	1	1	1	1	1
556326	39	40	7	40	15	1	1	1	1	1	1	1	1	1	1	1	1	1	1	1	1	1	1	1	1	1	1	1	1	1	1	1	1	1	1	1	1	1	1	1	1	1	1	1	1	1	1	1	1
560123	39	39	7	40	15	1	1	1	1	1	1	1	1	1	1	1	1	1	1	1	1	1	1	1	1	1	1	1	1	1	1	1	1	1	1	1	1	1	1	1	1	1	1	1	1	1	1	1	1
558041	39	39	7	37	15	1	1	1	1	1	1	1	1	1	1	1	1	1	1	1	1	1	1	1	1	1	1	1	1	1	1	1	1	1	1	1	1	1	1	1	1	1	1	1	1	1	1	1	1
556625	39	40	7	3	15	1	1	1	1	1	1	1	1	1	1	1	1	1	1	1	1	1	1	1	1	1	1	1	1	1	1	1	1	1	1	1	1	1	1	1	1	1	1	1	1	1	1	1	1
561558	39	2	0	31	14	1	1	1	1	1	1	1	1	1	1	1	1	1	1	1	1	1	1	1	1	1	1	1	1	1	1	1	1	1	1	1	1	1	1	1	1	1	1	1	0	0	0	0	0
557285	39	39	7	11	14	1	1	1	1	1	1	1	1	1	1	1	1	1	1	1	1	1	1	1	1	1	1	1	1	1	1	1	1	1	1	1	1	1	1	1	1	1	1	1	1	1	1	1	1
560535	39	0	2	38	13	1	1	1	1	1	1	1	1	1	1	1	1	1	1	1	1	1	1	1	1	1	1	1	1	1	1	1	1	1	1	1	1	1	1	1	1	1	1	1	0	0	0	0	0
556146	39	40	7	31	13	1	1	1	1	1	1	1	1	1	1	1	1	1	1	1	1	1	1	1	1	1	1	1	1	1	1	1	1	1	1	1	1	1	1	1	1	1	1	1	1	1	1	1	1
557995	39	34	6	30	13	1	1	1	1	1	1	1	1	1	1	1	1	1	1	1	1	1	1	1	1	1	1	1	1	1	1	1	1	1	1	1	1	1	1	1	1	1	1	1	1	1	-	-	1
557346	39	38	7	2	13	1	1	1	1	1	1	1	1	1	1	1	1	1	1	1	1	1	1	1	1	1	1	1	1	1	1	1	1	1	1	1	1	1	1	1	1	1	1	1	1	1	1	1	1
556629	39	37	7	39	12	1	1	1	1	1	1	1	1	1	1	1	1	1	1	1	1	1	1	1	1	1	1	1	1	1	1	1	1	1	1	1	1	1	1	1	1	1	1	1	1	1	1	1	1
560626	39	29	7	39	12	1	1	1	1	1	1	1	1	1	1	1	1	1	1	1	1	1	1	1	1	1	1	1	1	1	1	1	1	1	1	1	1	1	1	1	1	1	1	1	-	1	-	1	1
559787	39	40	7	35	12	1	1	1	1	1	1	1	1	1	1	1	1	1	1	1	1	1	1	1	1	1	1	1	1	1	1	1	1	1	1	1	1	1	1	1	1	1	1	1	1	1	1	1	1
558845	39	36	7	1	12	1	1	1	1	1	1	1	1	1	1	1	1	1	1	1	1	1	1	1	1	1	1	1	1	1	1	1	1	1	1	1	1	1	1	1	1	1	1	1	1	1	1	1	1
556013	39	40	7	38	11	1	1	1	1	1	1	1	1	1	1	1	1	1	1	1	1	1	1	1	1	1	1	1	1	1	1	1	1	1	1	1	1	1	1	1	1	1	1	1	1	1	1	1	1
562538	39	3	0	0	11	1	1	1	1	1	1	1	1	1	1	1	1	1	1	1	1	1	1	1	1	1	1	1	1	1	1	1	1	1	1	1	1	1	1	1	1	1	1	1	-	0	0	-	-
562415	39	39	7	34	10	1	1	1	1	1	1	1	1	1	1	1	1	1	1	1	1	1	1	1	1	1	1	1	1	1	1	1	1	1	1	1	1	1	1	1	1	1	1	1	1	1	1	1	1
558303	39	38	7	25	10	1	1	1	1	1	1	1	1	1	1	1	1	1	1	1	1	1	1	1	1	1	1	1	1	1	1	1	1	1	1	1	1	1	1	1	1	1	1	1	1	1	1	1	1
557093	39	0	2	1	10	1	1	1	1	1	1	1	1	1	1	1	1	1	1	1	1	1	1	1	1	1	1	1	1	1	1	1	1	1	1	1	1	1	1	1	1	1	1	1	-	-	0	-	0
557247	39	38	2	0	10	1	1	1	1	1	1	1	1	1	1	1	1	1	1	1	1	1	1	1	1	1	1	1	1	1	1	1	1	1	1	1	1	1	1	1	1	1	1	1	1	1	1	1	1
557881	39	0	0	39	9	1	1	1	1	1	1	1	1	1	1	1	1	1	1	1	1	1	1	1	1	1	1	1	1	1	1	1	1	1	1	1	1	1	1	1	1	1	1	1	0	0	0	0	0
355826	39	39	1	36	9	1	1	1	1	1	1	1	1	1	1	1	1	1	1	1	1	1	1	1	1	1	1	1	1	1	1	1	1	1	1	1	1	1	1	1	1	1	1	1	1	1	1	1	1
558412	39	37	7	10	9	1	1	1	1	1	1	1	1	1	1	1	1	1	1	1	1	1	1	1	1	1	1	1	1	1	1	1	1	1	1	1	1	1	1	1	1	1	1	1	1	1	1	1	1
555247	39	39	6	9	9	1	1	1	1	1	1	1	1	1	1	1	1	1	1	1	1	1	1	1	1	1	1	1	1	1	1	1	1	1	1	1	1	1	1	1	1	1	1	1	1	1	1	1	1
557599	39	40	7	7	9	1	1	1	1	1	1	1	1	1	1	1	1	1	1	1	1	1	1	1	1	1	1	1	1	1	1	1	1	1	1	1	1	1	1	1	1	1	1	1	1	1	1	1	1
557667	39	37	2	1	9	1	1	1	1	1	1	1	1	1	1	1	1	1	1	1	1	1	1	1	1	1	1	1	1	1	1	1	1	1	1	1	1	1	1	1	1	1	1	1	1	1	1	1	1
561162	39	38	3	31	8	1	1	1	1	1	1	1	1	1	1	1	1	1	1	1	1	1	1	1	1	1	1	1	1	1	1	1	1	1	1	1	1	1	1	1	1	1	1	1	-	1	1	1	1
355674	39	38	0	31	8	1	1	1	1	1	1	1	1	1	1	1	1	1	1	1	1	1	1	1	1	1	1	1	1	1	1	1	1	1	1	1	1	1	1	1	1	1	1	1	1	1	1	1	1
556667	39	36	4	30	8	1	1	1	1	1	1	1	1	1	1	1	1	1	1	1	1	1	1	1	1	1	1	1	1	1	1	1	1	1	1	1	1	1	1	1	1	1	1	1	1	1	1	1	1
556292	39	29	6	14	8	1	1	1	1	1	1	1	1	1	1	1	1	1	1	1	1	1	1	1	1	1	1	1	1	1	1	1	1	1	1	1	1	1	1	1	1	1	1	1	1	1	1	1	1
558100	39	40	7	3	8	1	1	1	1	1	1	1	1	1	1	1	1	1	1	1	1	1	1	1	1	1	1	1	1	1	1	1	1	1	1	1	1	1	1	1	1	1	1	1	1	1	1	1	1
555183	39	40	7	2	8	1	1	1	1	1	1	1	1	1	1	1	1	1	1	1	1	1	1	1	1	1	1	1	1	1	1	1	1	1	1	1	1	1	1	1	1	1	1	1	1	1	1	1	1
556997	39	1	0	0	8	1	1	1	1	1	1	1	1	1	1	1	1	1	1	1	1	1	1	1	1	1	1	1	1	1	1	1	1	1	1	1	1	1	1	1	1	1	1	1	0	0	0	-	-
556715	39	40	5	33	7	1	1	1	1	1	1	1	1	1	1	1	1	1	1	1	1	1	1	1	1	1	1	1	1	1	1	1	1	1	1	1	1	1	1	1	1	1	1	1	1	1	1	1	1
560835	39	3	0	30	7	1	1	1	1	1	1	1	1	1	1	1	1	1	1	1	1	1	1	1	1	1	1	1	1	1	1	1	1	1	1	1	1	1	1	1	1	1	1	1	0	0	0	0	-
561150	39	2	0	30	7	1	1	1	1	1	1	1	1	1	1	1	1	1	1	1	1	1	1	1	1	1	1	1	1	1	1	1	1	1	1	1	1	1	1	1	1	1	1	1	0	0	0	0	0
555299	39	36	1	8	7	1	1	1	1	1	1	1	1	1	1	1	1	1	1	1	1	1	1	1	1	1	1	1	1	1	1	1	1	1	1	1	1	1	1	1	1	1	1	1	1	1	1	1	1
555442	39	37	2	1	7	1	1	1	1	1	1	1	1	1	1	1	1	1	1	1	1	1	1	1	1	1	1	1	1	1	1	1	1	1	1	1	1	1	1	1	1	1	1	1	1	1	1	1	1
558520	39	40	7	0	7	1	1	1	1	1	1	1	1	1	1	1	1	1	1	1	1	1	1	1	1	1	1	1	1	1	1	1	1	1	1	1	1	1	1	1	1	1	1	1	1	1	1	1	1
355815	39	40	7	39	6	1	1	1	1	1	1	1	1	1	1	1	1	1	1	1	1	1	1	1	1	1	1	1	1	1	1	1	1	1	1	1	1	1	1	1	1	1	1	1	1	1	1	1	1
556968	39	35	7	39	6	1	1	1	1	1	1	1	1	1	1	1	1	1	1	1	1	1	1	1	1	1	1	1	1	1	1	1	1	1	1	1	1	1	1	1	1	1	1	1	1	1	1	1	1
556725	39	39	7	38	6	1	1	1	1	1	1	1	1	1	1	1	1	1	1	1	1	1	1	1	1	1	1	1	1	1	1	1	1	1	1	1	1	1	1	1	1	1	1	1	1	1	1	1	1
557812	39	32	3	37	6	1	1	1	1	1	1	1	1	1	1	1	1	1	1	1	1	1	1	1	1	1	1	1	1	1	1	1	1	1	1	1	1	1	1	1	1	1	1	1	1	1	-	1	1
555102	39	39	7	35	6	1	1	1	1	1	1	1	1	1	1	1	1	1	1	1	1	1	1	1	1	1	1	1	1	1	1	1	1	1	1	1	1	1	1	1	1	1	1	1	1	1	1	1	1
560002	39	37	6	32	6	1	1	1	1	1	1	1	1	1	1	1	1	1	1	1	1	1	1	1	1	1	1	1	1	1	1	1	1	1	1	1	1	1	1	1	1	1	1	1	1	1	1	1	1
555450	39	40	7	6	6	1	1	1	1	1	1	1	1	1	1	1	1	1	1	1	1	1	1	1	1	1	1	1	1	1	1	1	1	1	1	1	1	1	1	1	1	1	1	1	1	1	1	1	1
556743	39	39	7	1	6	1	1	1	1	1	1	1	1	1	1	1	1	1	1	1	1	1	1	1	1	1	1	1	1	1	1	1	1	1	1	1	1	1	1	1	1	1	1	1	1	1	1	1	1
558566	39	39	7	1	6	1	1	1	1	1	1	1	1	1	1	1	1	1	1	1	1	1	1	1	1	1	1	1	1	1	1	1	1	1	1	1	1	1	1	1	1	1	1	1	1	1	1	1	1
555439	39	40	7	0	6	1	1	1	1	1	1	1	1	1	1	1	1	1	1	1	1	1	1	1	1	1	1	1	1	1	1	1	1	1	1	1	1	1	1	1	1	1	1	1	1	1	1	1	1
556271	39	40	7	0	6	1	1	1	1	1	1	1	1	1	1	1	1	1	1	1	1	1	1	1	1	1	1	1	1	1	1	1	1	1	1	1	1	1	1	1	1	1	1	1	1	1	1	1	1
558051	39	40	7	0	6	1	1	1	1	1	1	1	1	1	1	1	1	1	1	1	1	1	1	1	1	1	1	1	1	1	1	1	1	1	1	1	1	1	1	1	1	1	1	1	1	1	1	1	1
556474	39	40	3	0	6	1	1	1	1	1	1	1	1	1	1	1	1	1	1	1	1	1	1	1	1	1	1	1	1	1	1	1	1	1	1	1	1	1	1	1	1	1	1	1	1	1	1	1	1
557051	39	0	0	0	6	1	1	1	1	1	1	1	1	1	1	1	1	1	1	1	1	1	1	1	1	1	1	1	1	1	1	1	1	1	1	1	1	1	1	1	1	1	1	1	0	0	0	0	0
560271	39	39	7	40	5	1	1	1	1	1	1	1	1	1	1	1	1	1	1	1	1	1	1	1	1	1	1	1	1	1	1	1	1	1	1	1	1	1	1	1	1	1	1	1	1	1	1	1	1
557668	39	40	7	39	5	1	1	1	1	1	1	1	1	1	1	1	1	1	1	1	1	1	1	1	1	1	1	1	1	1	1	1	1	1	1	1	1	1	1	1	1	1	1	1	1	1	1	1	1
555426	39	40	7	32	5	1	1	1	1	1	1	1	1	1	1	1	1	1	1	1	1	1	1	1	1	1	1	1	1	1	1	1	1	1	1	1	1	1	1	1	1	1	1	1	1	1	1	1	1
556586	39	39	2	25	5	1	1	1	1	1	1	1	1	1	1	1	1	1	1	1	1	1	1	1	1	1	1	1	1	1	1	1	1	1	1	1	1	1	1	1	1	1	1	1	1	1	1	1	1
560091	39	0	0	24	5	1	1	1	1	1	1	1	1	1	1	1	1	1	1	1	1	1	1	1	1	1	1	1	1	1	1	1	1	1	1	1	1	1	1	1	1	1	1	1	0	0	0	0	0
556704	39	40	7	3	5	1	1	1	1	1	1	1	1	1	1	1	1	1	1	1	1	1	1	1	1	1	1	1	1	1	1	1	1	1	1	1	1	1	1	1	1	1	1	1	1	1	1	1	1
557214	39	40	1	1	5	1	1	1	1	1	1	1	1	1	1	1	1	1	1	1	1	1	1	1	1	1	1	1	1	1	1	1	1	1	1	1	1	1	1	1	1	1	1	1	1	1	1	1	1
356052	39	39	1	1	5	1	1	1	1	1	1	1	1	1	1	1	1	1	1	1	1	1	1	1	1	1	1	1	1	1	1	1	1	1	1	1	1	1	1	1	1	1	1	1	1	1	1	1	1
557917	39	39	7	0	5	1	1	1	1	1	1	1	1	1	1	1	1	1	1	1	1	1	1	1	1	1	1	1	1	1	1	1	1	1	1	1	1	1	1	1	1	1	1	1	1	1	1	1	1
557130	39	38	3	0	5	1	1	1	1	1	1	1	1	1	1	1	1	1	1	1	1	1	1	1	1	1	1	1	1	1	1	1	1	1	1	1	1	1	1	1	1	1	1	1	1	1	1	1	1
556649	39	13	0	0	5	1	1	1	1	1	1	1	1	1	1	1	1	1	1	1	1	1	1	1	1	1	1	1	1	1	1	1	1	1	1	1	1	1	1	1	1	1	1	1	-	-	1	-	-
557970	39	0	0	0	5	1	1	1	1	1	1	1	1	1	1	1	1	1	1	1	1	1	1	1	1	1	1	1	1	1	1	1	1	1	1	1	1	1	1	1	1	1	1	1	0	0	0	0	0
557566	39	40	7	39	4	1	1	1	1	1	1	1	1	1	1	1	1	1	1	1	1	1	1	1	1	1	1	1	1	1	1	1	1	1	1	1	1	1	1	1	1	1	1	1	1	1	1	1	1
559989	39	40	7	33	4	1	1	1	1	1	1	1	1	1	1	1	1	1	1	1	1	1	1	1	1	1	1	1	1	1	1	1	1	1	1	1	1	1	1	1	1	1	1	1	1	1	1	1	1
560670	39	38	7	33	4	1	1	1	1	1	1	1	1	1	1	1	1	1	1	1	1	1	1	1	1	1	1	1	1	1	1	1	1	1	1	1	1	1	1	1	1	1	1	1	1	1	1	1	1
557248	39	27	5	13	4	1	1	1	1	1	1	1	1	1	1	1	1	1	1	1	1	1	1	1	1	1	1	1	1	1	1	1	1	1	1	1	1	1	1	1	1	1	1	1	-	1	1	1	1
556686	39	39	7	10	4	1	1	1	1	1	1	1	1	1	1	1	1	1	1	1	1	1	1	1	1	1	1	1	1	1	1	1	1	1	1	1	1	1	1	1	1	1	1	1	1	1	1	1	1
555070	39	40	7	7	4	1	1	1	1	1	1	1	1	1	1	1	1	1	1	1	1	1	1	1	1	1	1	1	1	1	1	1	1	1	1	1	1	1	1	1	1	1	1	1	1	1	1	1	1
556615	39	40	0	4	4	1	1	1	1	1	1	1	1	1	1	1	1	1	1	1	1	1	1	1	1	1	1	1	1	1	1	1	1	1	1	1	1	1	1	1	1	1	1	1	1	1	1	1	1
555904	39	39	1	1	4	1	1	1	1	1	1	1	1	1	1	1	1	1	1	1	1	1	1	1	1	1	1	1	1	1	1	1	1	1	1	1	1	1	1	1	1	1	1	1	1	1	1	1	1
561838	39	0	0	0	4	1	1	1	1	1	1	1	1	1	1	1	1	1	1	1	1	1	1	1	1	1	1	1	1	1	1	1	1	1	1	1	1	1	1	1	1	1	1	1	-	-	0	-	0
558338	39	39	7	36	3	1	1	1	1	1	1	1	1	1	1	1	1	1	1	1	1	1	1	1	1	1	1	1	1	1	1	1	1	1	1	1	1	1	1	1	1	1	1	1	1	1	1	1	1
555106	39	31	7	29	3	1	1	1	1	1	1	1	1	1	1	1	1	1	1	1	1	1	1	1	1	1	1	1	1	1	1	1	1	1	1	1	1	1	1	1	1	1	1	1	1	1	1	1	1
557505	39	40	7	28	3	1	1	1	1	1	1	1	1	1	1	1	1	1	1	1	1	1	1	1	1	1	1	1	1	1	1	1	1	1	1	1	1	1	1	1	1	1	1	1	1	1	1	1	1
355825	39	37	1	27	3	1	1	1	1	1	1	1	1	1	1	1	1	1	1	1	1	1	1	1	1	1	1	1	1	1	1	1	1	1	1	1	1	1	1	1	1	1	1	1	1	1	1	1	1
355735	39	27	1	26	3	1	1	1	1	1	1	1	1	1	1	1	1	1	1	1	1	1	1	1	1	1	1	1	1	1	1	1	1	1	1	1	1	1	1	1	1	1	1	1	1	-	1	1	-
558145	39	39	7	25	3	1	1	1	1	1	1	1	1	1	1	1	1	1	1	1	1	1	1	1	1	1	1	1	1	1	1	1	1	1	1	1	1	1	1	1	1	1	1	1	1	1	1	1	1
355849	39	31	1	24	3	1	1	1	1	1	1	1	1	1	1	1	1	1	1	1	1	1	1	1	1	1	1	1	1	1	1	1	1	1	1	1	1	1	1	1	1	1	1	1	1	-	1	1	-
557395	39	39	7	11	3	1	1	1	1	1	1	1	1	1	1	1	1	1	1	1	1	1	1	1	1	1	1	1	1	1	1	1	1	1	1	1	1	1	1	1	1	1	1	1	-	1	1	1	1
560956	39	2	1	9	3	1	1	1	1	1	1	1	1	1	1	1	1	1	1	1	1	1	1	1	1	1	1	1	1	1	1	1	1	1	1	1	1	1	1	1	1	1	1	1	0	-	0	0	-
556019	39	39	7	6	3	1	1	1	1	1	1	1	1	1	1	1	1	1	1	1	1	1	1	1	1	1	1	1	1	1	1	1	1	1	1	1	1	1	1	1	1	1	1	1	1	1	1	1	1
557116	39	40	7	5	3	1	1	1	1	1	1	1	1	1	1	1	1	1	1	1	1	1	1	1	1	1	1	1	1	1	1	1	1	1	1	1	1	1	1	1	1	1	1	1	1	1	1	1	1
558367	39	36	7	3	3	1	1	1	1	1	1	1	1	1	1	1	1	1	1	1	1	1	1	1	1	1	1	1	1	1	1	1	1	1	1	1	1	1	1	1	1	1	1	1	1	1	1	1	1
558137	39	38	6	3	3	1	1	1	1	1	1	1	1	1	1	1	1	1	1	1	1	1	1	1	1	1	1	1	1	1	1	1	1	1	1	1	1	1	1	1	1	1	1	1	1	1	1	1	1
557966	39	39	4	1	3	1	1	1	1	1	1	1	1	1	1	1	1	1	1	1	1	1	1	1	1	1	1	1	1	1	1	1	1	1	1	1	1	1	1	1	1	1	1	1	1	1	1	1	1
557393	39	32	1	1	3	1	1	1	1	1	1	1	1	1	1	1	1	1	1	1	1	1	1	1	1	1	1	1	1	1	1	1	1	1	1	1	1	1	1	1	1	1	1	1	1	1	1	1	1
555998	39	40	7	0	3	1	1	1	1	1	1	1	1	1	1	1	1	1	1	1	1	1	1	1	1	1	1	1	1	1	1	1	1	1	1	1	1	1	1	1	1	1	1	1	1	1	1	1	1
556279	39	40	7	0	3	1	1	1	1	1	1	1	1	1	1	1	1	1	1	1	1	1	1	1	1	1	1	1	1	1	1	1	1	1	1	1	1	1	1	1	1	1	1	1	1	1	1	1	1
556570	39	40	7	0	3	1	1	1	1	1	1	1	1	1	1	1	1	1	1	1	1	1	1	1	1	1	1	1	1	1	1	1	1	1	1	1	1	1	1	1	1	1	1	1	1	1	1	1	1
557458	39	26	7	0	3	1	1	1	1	1	1	1	1	1	1	1	1	1	1	1	1	1	1	1	1	1	1	1	1	1	1	1	1	1	1	1	1	1	1	1	1	1	1	1	-	1	1	1	1
558403	39	0	3	0	3	1	1	1	1	1	1	1	1	1	1	1	1	1	1	1	1	1	1	1	1	1	1	1	1	1	1	1	1	1	1	1	1	1	1	1	1	1	1	1	0	0	0	-	-
558524	39	40	6	40	2	1	1	1	1	1	1	1	1	1	1	1	1	1	1	1	1	1	1	1	1	1	1	1	1	1	1	1	1	1	1	1	1	1	1	1	1	1	1	1	1	1	1	1	1
560769	39	39	7	39	2	1	1	1	1	1	1	1	1	1	1	1	1	1	1	1	1	1	1	1	1	1	1	1	1	1	1	1	1	1	1	1	1	1	1	1	1	1	1	1	1	1	1	1	1
557571	39	0	0	35	2	1	1	1	1	1	1	1	1	1	1	1	1	1	1	1	1	1	1	1	1	1	1	1	1	1	1	1	1	1	1	1	1	1	1	1	1	1	1	1	0	0	0	0	0
555558	39	33	1	17	2	1	1	1	1	1	1	1	1	1	1	1	1	1	1	1	1	1	1	1	1	1	1	1	1	1	1	1	1	1	1	1	1	1	1	1	1	1	1	1	1	1	1	1	-
558090	39	0	0	13	2	1	1	1	1	1	1	1	1	1	1	1	1	1	1	1	1	1	1	1	1	1	1	1	1	1	1	1	1	1	1	1	1	1	1	1	1	1	1	1	0	0	0	0	0
557007	39	0	0	10	2	1	1	1	1	1	1	1	1	1	1	1	1	1	1	1	1	1	1	1	1	1	1	1	1	1	1	1	1	1	1	1	1	1	1	1	1	1	1	1	0	0	0	0	0
556706	39	40	7	9	2	1	1	1	1	1	1	1	1	1	1	1	1	1	1	1	1	1	1	1	1	1	1	1	1	1	1	1	1	1	1	1	1	1	1	1	1	1	1	1	1	1	1	1	1
560005	39	39	6	8	2	1	1	1	1	1	1	1	1	1	1	1	1	1	1	1	1	1	1	1	1	1	1	1	1	1	1	1	1	1	1	1	1	1	1	1	1	1	1	1	1	1	1	1	1
558772	39	40	7	7	2	1	1	1	1	1	1	1	1	1	1	1	1	1	1	1	1	1	1	1	1	1	1	1	1	1	1	1	1	1	1	1	1	1	1	1	1	1	1	1	1	1	1	1	1
555094	39	40	7	7	2	1	1	1	1	1	1	1	1	1	1	1	1	1	1	1	1	1	1	1	1	1	1	1	1	1	1	1	1	1	1	1	1	1	1	1	1	1	1	1	1	1	1	1	1
556051	39	40	7	6	2	1	1	1	1	1	1	1	1	1	1	1	1	1	1	1	1	1	1	1	1	1	1	1	1	1	1	1	1	1	1	1	1	1	1	1	1	1	1	1	1	1	1	1	1
557141	39	39	5	6	2	1	1	1	1	1	1	1	1	1	1	1	1	1	1	1	1	1	1	1	1	1	1	1	1	1	1	1	1	1	1	1	1	1	1	1	1	1	1	1	1	1	1	1	1
356211	39	0	1	5	2	1	1	1	1	1	1	1	1	1	1	1	1	1	1	1	1	1	1	1	1	1	1	1	1	1	1	1	1	1	1	1	1	1	1	1	1	1	1	1	0	0	0	0	0
556762	39	0	0	5	2	1	1	1	1	1	1	1	1	1	1	1	1	1	1	1	1	1	1	1	1	1	1	1	1	1	1	1	1	1	1	1	1	1	1	1	1	1	1	1	0	0	0	0	0
556971	39	0	0	5	2	1	1	1	1	1	1	1	1	1	1	1	1	1	1	1	1	1	1	1	1	1	1	1	1	1	1	1	1	1	1	1	1	1	1	1	1	1	1	1	0	0	0	0	0
557156	39	34	3	2	2	1	1	1	1	1	1	1	1	1	1	1	1	1	1	1	1	1	1	1	1	1	1	1	1	1	1	1	1	1	1	1	1	1	1	1	1	1	1	1	1	1	1	1	1
557465	39	0	0	2	2	1	1	1	1	1	1	1	1	1	1	1	1	1	1	1	1	1	1	1	1	1	1	1	1	1	1	1	1	1	1	1	1	1	1	1	1	1	1	1	-	0	0	0	0
556384	39	20	6	1	2	1	1	1	1	1	1	1	1	1	1	1	1	1	1	1	1	1	1	1	1	1	1	1	1	1	1	1	1	1	1	1	1	1	1	1	1	1	1	1	-	-	-	-	-
557362	39	40	4	1	2	1	1	1	1	1	1	1	1	1	1	1	1	1	1	1	1	1	1	1	1	1	1	1	1	1	1	1	1	1	1	1	1	1	1	1	1	1	1	1	1	1	1	1	1
557902	39	0	0	1	2	1	1	1	1	1	1	1	1	1	1	1	1	1	1	1	1	1	1	1	1	1	1	1	1	1	1	1	1	1	1	1	1	1	1	1	1	1	1	1	0	0	0	0	0
555747	39	40	7	0	2	1	1	1	1	1	1	1	1	1	1	1	1	1	1	1	1	1	1	1	1	1	1	1	1	1	1	1	1	1	1	1	1	1	1	1	1	1	1	1	1	1	1	1	1
555657	39	38	7	0	2	1	1	1	1	1	1	1	1	1	1	1	1	1	1	1	1	1	1	1	1	1	1	1	1	1	1	1	1	1	1	1	1	1	1	1	1	1	1	1	1	1	1	1	1
557820	39	37	4	0	2	1	1	1	1	1	1	1	1	1	1	1	1	1	1	1	1	1	1	1	1	1	1	1	1	1	1	1	1	1	1	1	1	1	1	1	1	1	1	1	1	1	1	1	1
556980	39	0	0	0	2	1	1	1	1	1	1	1	1	1	1	1	1	1	1	1	1	1	1	1	1	1	1	1	1	1	1	1	1	1	1	1	1	1	1	1	1	1	1	1	0	0	0	0	0
557721	39	0	0	0	2	1	1	1	1	1	1	1	1	1	1	1	1	1	1	1	1	1	1	1	1	1	1	1	1	1	1	1	1	1	1	1	1	1	1	1	1	1	1	1	0	0	0	0	-
560183	39	38	7	40	1	1	1	1	1	1	1	1	1	1	1	1	1	1	1	1	1	1	1	1	1	1	1	1	1	1	1	1	1	1	1	1	1	1	1	1	1	1	1	1	1	1	1	1	1
556174	39	40	7	39	1	1	1	1	1	1	1	1	1	1	1	1	1	1	1	1	1	1	1	1	1	1	1	1	1	1	1	1	1	1	1	1	1	1	1	1	1	1	1	1	1	1	1	1	1
356164	39	39	7	39	1	1	1	1	1	1	1	1	1	1	1	1	1	1	1	1	1	1	1	1	1	1	1	1	1	1	1	1	1	1	1	1	1	1	1	1	1	1	1	1	1	1	1	1	1
559863	39	1	5	38	1	1	1	1	1	1	1	1	1	1	1	1	1	1	1	1	1	1	1	1	1	1	1	1	1	1	1	1	1	1	1	1	1	1	1	1	1	1	1	1	0	0	0	0	0
556256	39	21	0	38	1	1	1	1	1	1	1	1	1	1	1	1	1	1	1	1	1	1	1	1	1	1	1	1	1	1	1	1	1	1	1	1	1	1	1	1	1	1	1	1	-	-	-	1	1
356369	39	0	1	37	1	1	1	1	1	1	1	1	1	1	1	1	1	1	1	1	1	1	1	1	1	1	1	1	1	1	1	1	1	1	1	1	1	1	1	1	1	1	1	1	0	0	0	0	0
556782	39	40	7	31	1	1	1	1	1	1	1	1	1	1	1	1	1	1	1	1	1	1	1	1	1	1	1	1	1	1	1	1	1	1	1	1	1	1	1	1	1	1	1	1	1	1	1	1	1
560258	39	0	0	15	1	1	1	1	1	1	1	1	1	1	1	1	1	1	1	1	1	1	1	1	1	1	1	1	1	1	1	1	1	1	1	1	1	1	1	1	1	1	1	1	0	0	0	0	0
557173	39	35	7	11	1	1	1	1	1	1	1	1	1	1	1	1	1	1	1	1	1	1	1	1	1	1	1	1	1	1	1	1	1	1	1	1	1	1	1	1	1	1	1	1	1	1	1	1	1
557963	39	36	6	11	1	1	1	1	1	1	1	1	1	1	1	1	1	1	1	1	1	1	1	1	1	1	1	1	1	1	1	1	1	1	1	1	1	1	1	1	1	1	1	1	1	1	1	1	1
557131	39	0	0	10	1	1	1	1	1	1	1	1	1	1	1	1	1	1	1	1	1	1	1	1	1	1	1	1	1	1	1	1	1	1	1	1	1	1	1	1	1	1	1	1	0	0	0	0	0
558116	39	0	0	10	1	1	1	1	1	1	1	1	1	1	1	1	1	1	1	1	1	1	1	1	1	1	1	1	1	1	1	1	1	1	1	1	1	1	1	1	1	1	1	1	0	0	0	0	0
560468	39	40	6	9	1	1	1	1	1	1	1	1	1	1	1	1	1	1	1	1	1	1	1	1	1	1	1	1	1	1	1	1	1	1	1	1	1	1	1	1	1	1	1	1	1	1	1	1	1
558612	39	31	7	6	1	1	1	1	1	1	1	1	1	1	1	1	1	1	1	1	1	1	1	1	1	1	1	1	1	1	1	1	1	1	1	1	1	1	1	1	1	1	1	1	1	1	1	1	-
555947	39	36	5	5	1	1	1	1	1	1	1	1	1	1	1	1	1	1	1	1	1	1	1	1	1	1	1	1	1	1	1	1	1	1	1	1	1	1	1	1	1	1	1	1	-	1	1	1	1
556522	39	37	7	3	1	1	1	1	1	1	1	1	1	1	1	1	1	1	1	1	1	1	1	1	1	1	1	1	1	1	1	1	1	1	1	1	1	1	1	1	1	1	1	1	1	1	1	1	1
355772	39	40	4	2	1	1	1	1	1	1	1	1	1	1	1	1	1	1	1	1	1	1	1	1	1	1	1	1	1	1	1	1	1	1	1	1	1	1	1	1	1	1	1	1	1	1	1	1	1
560502	39	0	0	2	1	1	1	1	1	1	1	1	1	1	1	1	1	1	1	1	1	1	1	1	1	1	1	1	1	1	1	1	1	1	1	1	1	1	1	1	1	1	1	1	0	0	0	0	0
557526	39	40	7	1	1	1	1	1	1	1	1	1	1	1	1	1	1	1	1	1	1	1	1	1	1	1	1	1	1	1	1	1	1	1	1	1	1	1	1	1	1	1	1	1	1	1	1	1	1
556038	39	40	7	0	1	1	1	1	1	1	1	1	1	1	1	1	1	1	1	1	1	1	1	1	1	1	1	1	1	1	1	1	1	1	1	1	1	1	1	1	1	1	1	1	1	1	1	1	1
558512	39	37	7	0	1	1	1	1	1	1	1	1	1	1	1	1	1	1	1	1	1	1	1	1	1	1	1	1	1	1	1	1	1	1	1	1	1	1	1	1	1	1	1	1	1	1	1	1	1
555277	39	31	6	0	1	1	1	1	1	1	1	1	1	1	1	1	1	1	1	1	1	1	1	1	1	1	1	1	1	1	1	1	1	1	1	1	1	1	1	1	1	1	1	1	1	1	1	1	1
558345	39	36	5	0	1	1	1	1	1	1	1	1	1	1	1	1	1	1	1	1	1	1	1	1	1	1	1	1	1	1	1	1	1	1	1	1	1	1	1	1	1	1	1	1	1	1	1	1	1
557194	39	25	3	0	1	1	1	1	1	1	1	1	1	1	1	1	1	1	1	1	1	1	1	1	1	1	1	1	1	1	1	1	1	1	1	1	1	1	1	1	1	1	1	1	1	1	1	1	1
557568	39	0	3	0	1	1	1	1	1	1	1	1	1	1	1	1	1	1	1	1	1	1	1	1	1	1	1	1	1	1	1	1	1	1	1	1	1	1	1	1	1	1	1	1	0	0	0	0	0
557202	39	39	2	0	1	1	1	1	1	1	1	1	1	1	1	1	1	1	1	1	1	1	1	1	1	1	1	1	1	1	1	1	1	1	1	1	1	1	1	1	1	1	1	1	1	1	1	1	1
557681	39	39	1	0	1	1	1	1	1	1	1	1	1	1	1	1	1	1	1	1	1	1	1	1	1	1	1	1	1	1	1	1	1	1	1	1	1	1	1	1	1	1	1	1	1	1	1	1	1
555654	39	38	1	0	1	1	1	1	1	1	1	1	1	1	1	1	1	1	1	1	1	1	1	1	1	1	1	1	1	1	1	1	1	1	1	1	1	1	1	1	1	1	1	1	1	1	1	1	1
556963	39	30	1	0	1	1	1	1	1	1	1	1	1	1	1	1	1	1	1	1	1	1	1	1	1	1	1	1	1	1	1	1	1	1	1	1	1	1	1	1	1	1	1	1	-	1	-	1	1
556719	39	0	0	0	1	1	1	1	1	1	1	1	1	1	1	1	1	1	1	1	1	1	1	1	1	1	1	1	1	1	1	1	1	1	1	1	1	1	1	1	1	1	1	1	-	0	-	-	0
557195	39	0	0	0	1	1	1	1	1	1	1	1	1	1	1	1	1	1	1	1	1	1	1	1	1	1	1	1	1	1	1	1	1	1	1	1	1	1	1	1	1	1	1	1	-	-	-	-	-
557306	39	0	0	0	1	1	1	1	1	1	1	1	1	1	1	1	1	1	1	1	1	1	1	1	1	1	1	1	1	1	1	1	1	1	1	1	1	1	1	1	1	1	1	1	0	0	0	0	0
560038	39	31	7	40	0	1	1	1	1	1	1	1	1	1	1	1	1	1	1	1	1	1	1	1	1	1	1	1	1	1	1	1	1	1	1	1	1	1	1	1	1	1	1	1	-	1	1	1	1
560519	39	25	7	40	0	1	1	1	1	1	1	1	1	1	1	1	1	1	1	1	1	1	1	1	1	1	1	1	1	1	1	1	1	1	1	1	1	1	1	1	1	1	1	1	-	1	-	1	1
556097	39	29	6	39	0	1	1	1	1	1	1	1	1	1	1	1	1	1	1	1	1	1	1	1	1	1	1	1	1	1	1	1	1	1	1	1	1	1	1	1	1	1	1	1	1	1	1	1	1
560473	39	13	6	39	0	1	1	1	1	1	1	1	1	1	1	1	1	1	1	1	1	1	1	1	1	1	1	1	1	1	1	1	1	1	1	1	1	1	1	1	1	1	1	1	1	-	-	-	1
355978	39	0	0	39	0	1	1	1	1	1	1	1	1	1	1	1	1	1	1	1	1	1	1	1	1	1	1	1	1	1	1	1	1	1	1	1	1	1	1	1	1	1	1	1	-	-	-	-	-
556684	39	0	0	39	0	1	1	1	1	1	1	1	1	1	1	1	1	1	1	1	1	1	1	1	1	1	1	1	1	1	1	1	1	1	1	1	1	1	1	1	1	1	1	1	-	-	-	-	-
560837	39	0	0	39	0	1	1	1	1	1	1	1	1	1	1	1	1	1	1	1	1	1	1	1	1	1	1	1	1	1	1	1	1	1	1	1	1	1	1	1	1	1	1	1	-	-	-	-	-
561296	39	0	0	39	0	1	1	1	1	1	1	1	1	1	1	1	1	1	1	1	1	1	1	1	1	1	1	1	1	1	1	1	1	1	1	1	1	1	1	1	1	1	1	1	-	-	-	-	-
355689	39	0	0	38	0	1	1	1	1	1	1	1	1	1	1	1	1	1	1	1	1	1	1	1	1	1	1	1	1	1	1	1	1	1	1	1	1	1	1	1	1	1	1	1	-	-	-	-	-
555293	39	0	0	38	0	1	1	1	1	1	1	1	1	1	1	1	1	1	1	1	1	1	1	1	1	1	1	1	1	1	1	1	1	1	1	1	1	1	1	1	1	1	1	1	-	-	-	-	-
561274	39	0	0	38	0	1	1	1	1	1	1	1	1	1	1	1	1	1	1	1	1	1	1	1	1	1	1	1	1	1	1	1	1	1	1	1	1	1	1	1	1	1	1	1	-	-	-	-	-
355692	39	0	0	38	0	1	1	1	1	1	1	1	1	1	1	1	1	1	1	1	1	1	1	1	1	1	1	1	1	1	1	1	1	1	1	1	1	1	1	1	1	1	1	1	-	-	-	-	-
356033	39	0	0	38	0	1	1	1	1	1	1	1	1	1	1	1	1	1	1	1	1	1	1	1	1	1	1	1	1	1	1	1	1	1	1	1	1	1	1	1	1	1	1	1	-	-	-	-	-
356314	39	0	0	38	0	1	1	1	1	1	1	1	1	1	1	1	1	1	1	1	1	1	1	1	1	1	1	1	1	1	1	1	1	1	1	1	1	1	1	1	1	1	1	1	-	-	-	-	-
557282	39	0	0	38	0	1	1	1	1	1	1	1	1	1	1	1	1	1	1	1	1	1	1	1	1	1	1	1	1	1	1	1	1	1	1	1	1	1	1	1	1	1	1	1	-	-	-	-	-
557655	39	0	0	38	0	1	1	1	1	1	1	1	1	1	1	1	1	1	1	1	1	1	1	1	1	1	1	1	1	1	1	1	1	1	1	1	1	1	1	1	1	1	1	1	-	-	-	-	-
558011	39	0	0	38	0	1	1	1	1	1	1	1	1	1	1	1	1	1	1	1	1	1	1	1	1	1	1	1	1	1	1	1	1	1	1	1	1	1	1	1	1	1	1	1	-	-	-	-	-
558688	39	0	0	38	0	1	1	1	1	1	1	1	1	1	1	1	1	1	1	1	1	1	1	1	1	1	1	1	1	1	1	1	1	1	1	1	1	1	1	1	1	1	1	1	-	-	-	-	-
559990	39	0	0	38	0	1	1	1	1	1	1	1	1	1	1	1	1	1	1	1	1	1	1	1	1	1	1	1	1	1	1	1	1	1	1	1	1	1	1	1	1	1	1	1	-	-	-	-	-
560135	39	0	0	38	0	1	1	1	1	1	1	1	1	1	1	1	1	1	1	1	1	1	1	1	1	1	1	1	1	1	1	1	1	1	1	1	1	1	1	1	1	1	1	1	-	-	-	-	-
560257	39	0	0	38	0	1	1	1	1	1	1	1	1	1	1	1	1	1	1	1	1	1	1	1	1	1	1	1	1	1	1	1	1	1	1	1	1	1	1	1	1	1	1	1	-	-	-	-	-
560259	39	0	0	38	0	1	1	1	1	1	1	1	1	1	1	1	1	1	1	1	1	1	1	1	1	1	1	1	1	1	1	1	1	1	1	1	1	1	1	1	1	1	1	1	-	-	-	-	-
561236	39	0	0	38	0	1	1	1	1	1	1	1	1	1	1	1	1	1	1	1	1	1	1	1	1	1	1	1	1	1	1	1	1	1	1	1	1	1	1	1	1	1	1	1	-	-	-	-	-
559869	39	0	0	38	0	1	1	1	1	1	1	1	1	1	1	1	1	1	1	1	1	1	1	1	1	1	1	1	1	1	1	1	1	1	1	1	1	1	1	1	1	1	1	1	-	0	-	0	-
560747	39	0	0	38	0	1	1	1	1	1	1	1	1	1	1	1	1	1	1	1	1	1	1	1	1	1	1	1	1	1	1	1	1	1	1	1	1	1	1	1	1	1	1	1	-	-	-	-	-
561023	39	0	0	38	0	1	1	1	1	1	1	1	1	1	1	1	1	1	1	1	1	1	1	1	1	1	1	1	1	1	1	1	1	1	1	1	1	1	1	1	1	1	1	1	-	-	-	-	-
355800	39	1	0	37	0	1	1	1	1	1	1	1	1	1	1	1	1	1	1	1	1	1	1	1	1	1	1	1	1	1	1	1	1	1	1	1	1	1	1	1	1	1	1	1	0	0	-	0	-
356089	39	0	0	37	0	1	1	1	1	1	1	1	1	1	1	1	1	1	1	1	1	1	1	1	1	1	1	1	1	1	1	1	1	1	1	1	1	1	1	1	1	1	1	1	-	-	-	-	-
556581	39	0	0	37	0	1	1	1	1	1	1	1	1	1	1	1	1	1	1	1	1	1	1	1	1	1	1	1	1	1	1	1	1	1	1	1	1	1	1	1	1	1	1	1	-	-	-	-	-
560808	39	0	0	37	0	1	1	1	1	1	1	1	1	1	1	1	1	1	1	1	1	1	1	1	1	1	1	1	1	1	1	1	1	1	1	1	1	1	1	1	1	1	1	1	-	-	-	-	-
355837	39	0	0	37	0	1	1	1	1	1	1	1	1	1	1	1	1	1	1	1	1	1	1	1	1	1	1	1	1	1	1	1	1	1	1	1	1	1	1	1	1	1	1	1	-	-	-	-	-
356220	39	0	0	37	0	1	1	1	1	1	1	1	1	1	1	1	1	1	1	1	1	1	1	1	1	1	1	1	1	1	1	1	1	1	1	1	1	1	1	1	1	1	1	1	-	-	-	-	-
556794	39	0	0	37	0	1	1	1	1	1	1	1	1	1	1	1	1	1	1	1	1	1	1	1	1	1	1	1	1	1	1	1	1	1	1	1	1	1	1	1	1	1	1	1	-	-	-	-	-
557488	39	0	0	37	0	1	1	1	1	1	1	1	1	1	1	1	1	1	1	1	1	1	1	1	1	1	1	1	1	1	1	1	1	1	1	1	1	1	1	1	1	1	1	1	-	-	-	-	-
557603	39	0	0	37	0	1	1	1	1	1	1	1	1	1	1	1	1	1	1	1	1	1	1	1	1	1	1	1	1	1	1	1	1	1	1	1	1	1	1	1	1	1	1	1	-	-	-	-	-
557933	39	0	0	37	0	1	1	1	1	1	1	1	1	1	1	1	1	1	1	1	1	1	1	1	1	1	1	1	1	1	1	1	1	1	1	1	1	1	1	1	1	1	1	1	-	-	-	-	-
560108	39	0	0	37	0	1	1	1	1	1	1	1	1	1	1	1	1	1	1	1	1	1	1	1	1	1	1	1	1	1	1	1	1	1	1	1	1	1	1	1	1	1	1	1	-	-	-	-	-
562435	39	0	0	37	0	1	1	1	1	1	1	1	1	1	1	1	1	1	1	1	1	1	1	1	1	1	1	1	1	1	1	1	1	1	1	1	1	1	1	1	1	1	1	1	-	-	-	-	-
562162	39	0	0	37	0	1	1	1	1	1	1	1	1	1	1	1	1	1	1	1	1	1	1	1	1	1	1	1	1	1	1	1	1	1	1	1	1	1	1	1	1	1	1	1	-	-	-	-	-
562280	39	0	0	37	0	1	1	1	1	1	1	1	1	1	1	1	1	1	1	1	1	1	1	1	1	1	1	1	1	1	1	1	1	1	1	1	1	1	1	1	1	1	1	1	-	-	-	-	-
355687	39	1	1	36	0	1	1	1	1	1	1	1	1	1	1	1	1	1	1	1	1	1	1	1	1	1	1	1	1	1	1	1	1	1	1	1	1	1	1	1	1	1	1	1	-	-	-	-	-
562149	39	0	0	36	0	1	1	1	1	1	1	1	1	1	1	1	1	1	1	1	1	1	1	1	1	1	1	1	1	1	1	1	1	1	1	1	1	1	1	1	1	1	1	1	-	-	-	-	-
557500	39	37	7	35	0	1	1	1	1	1	1	1	1	1	1	1	1	1	1	1	1	1	1	1	1	1	1	1	1	1	1	1	1	1	1	1	1	1	1	1	1	1	1	1	1	1	1	1	1
555559	39	26	7	35	0	1	1	1	1	1	1	1	1	1	1	1	1	1	1	1	1	1	1	1	1	1	1	1	1	1	1	1	1	1	1	1	1	1	1	1	1	1	1	1	1	1	1	-	1
556675	39	0	0	35	0	1	1	1	1	1	1	1	1	1	1	1	1	1	1	1	1	1	1	1	1	1	1	1	1	1	1	1	1	1	1	1	1	1	1	1	1	1	1	1	-	-	-	-	-
557531	39	0	0	35	0	1	1	1	1	1	1	1	1	1	1	1	1	1	1	1	1	1	1	1	1	1	1	1	1	1	1	1	1	1	1	1	1	1	1	1	1	1	1	1	-	-	-	-	-
560743	39	0	0	35	0	1	1	1	1	1	1	1	1	1	1	1	1	1	1	1	1	1	1	1	1	1	1	1	1	1	1	1	1	1	1	1	1	1	1	1	1	1	1	1	-	-	-	-	-
561202	39	0	0	35	0	1	1	1	1	1	1	1	1	1	1	1	1	1	1	1	1	1	1	1	1	1	1	1	1	1	1	1	1	1	1	1	1	1	1	1	1	1	1	1	-	-	-	-	-
561698	39	0	0	35	0	1	1	1	1	1	1	1	1	1	1	1	1	1	1	1	1	1	1	1	1	1	1	1	1	1	1	1	1	1	1	1	1	1	1	1	1	1	1	1	-	-	-	-	-
562315	39	0	0	35	0	1	1	1	1	1	1	1	1	1	1	1	1	1	1	1	1	1	1	1	1	1	1	1	1	1	1	1	1	1	1	1	1	1	1	1	1	1	1	1	-	-	-	-	-
556331	39	0	0	35	0	1	1	1	1	1	1	1	1	1	1	1	1	1	1	1	1	1	1	1	1	1	1	1	1	1	1	1	1	1	1	1	1	1	1	1	1	1	1	1	-	-	-	-	-
560636	39	0	0	35	0	1	1	1	1	1	1	1	1	1	1	1	1	1	1	1	1	1	1	1	1	1	1	1	1	1	1	1	1	1	1	1	1	1	1	1	1	1	1	1	0	0	0	0	0
356389	39	0	0	35	0	1	1	1	1	1	1	1	1	1	1	1	1	1	1	1	1	1	1	1	1	1	1	1	1	1	1	1	1	1	1	1	1	1	1	1	1	1	1	1	-	-	-	-	-
560246	39	39	7	34	0	1	1	1	1	1	1	1	1	1	1	1	1	1	1	1	1	1	1	1	1	1	1	1	1	1	1	1	1	1	1	1	1	1	1	1	1	1	1	1	1	1	1	1	1
561178	39	0	1	34	0	1	1	1	1	1	1	1	1	1	1	1	1	1	1	1	1	1	1	1	1	1	1	1	1	1	1	1	1	1	1	1	1	1	1	1	1	1	1	1	-	0	0	0	-
560597	39	1	0	34	0	1	1	1	1	1	1	1	1	1	1	1	1	1	1	1	1	1	1	1	1	1	1	1	1	1	1	1	1	1	1	1	1	1	1	1	1	1	1	1	1	0	0	0	0
355938	39	0	0	34	0	1	1	1	1	1	1	1	1	1	1	1	1	1	1	1	1	1	1	1	1	1	1	1	1	1	1	1	1	1	1	1	1	1	1	1	1	1	1	1	-	-	-	-	-
557136	39	0	0	34	0	1	1	1	1	1	1	1	1	1	1	1	1	1	1	1	1	1	1	1	1	1	1	1	1	1	1	1	1	1	1	1	1	1	1	1	1	1	1	1	-	-	-	-	-
558012	39	0	0	34	0	1	1	1	1	1	1	1	1	1	1	1	1	1	1	1	1	1	1	1	1	1	1	1	1	1	1	1	1	1	1	1	1	1	1	1	1	1	1	1	-	-	-	-	-
562083	39	0	0	34	0	1	1	1	1	1	1	1	1	1	1	1	1	1	1	1	1	1	1	1	1	1	1	1	1	1	1	1	1	1	1	1	1	1	1	1	1	1	1	1	-	-	-	-	-
558186	39	0	0	34	0	1	1	1	1	1	1	1	1	1	1	1	1	1	1	1	1	1	1	1	1	1	1	1	1	1	1	1	1	1	1	1	1	1	1	1	1	1	1	1	-	-	-	-	-
560525	39	40	5	33	0	1	1	1	1	1	1	1	1	1	1	1	1	1	1	1	1	1	1	1	1	1	1	1	1	1	1	1	1	1	1	1	1	1	1	1	1	1	1	1	1	1	1	1	1
557735	39	0	0	33	0	1	1	1	1	1	1	1	1	1	1	1	1	1	1	1	1	1	1	1	1	1	1	1	1	1	1	1	1	1	1	1	1	1	1	1	1	1	1	1	-	-	-	-	-
560112	39	0	0	33	0	1	1	1	1	1	1	1	1	1	1	1	1	1	1	1	1	1	1	1	1	1	1	1	1	1	1	1	1	1	1	1	1	1	1	1	1	1	1	1	-	-	-	-	-
560948	39	0	0	33	0	1	1	1	1	1	1	1	1	1	1	1	1	1	1	1	1	1	1	1	1	1	1	1	1	1	1	1	1	1	1	1	1	1	1	1	1	1	1	1	-	-	-	-	-
559812	39	0	0	33	0	1	1	1	1	1	1	1	1	1	1	1	1	1	1	1	1	1	1	1	1	1	1	1	1	1	1	1	1	1	1	1	1	1	1	1	1	1	1	1	0	0	0	0	0
556175	39	30	7	32	0	1	1	1	1	1	1	1	1	1	1	1	1	1	1	1	1	1	1	1	1	1	1	1	1	1	1	1	1	1	1	1	1	1	1	1	1	1	1	1	1	-	1	1	-
557447	39	0	0	32	0	1	1	1	1	1	1	1	1	1	1	1	1	1	1	1	1	1	1	1	1	1	1	1	1	1	1	1	1	1	1	1	1	1	1	1	1	1	1	1	-	-	-	-	-
560386	39	19	6	31	0	1	1	1	1	1	1	1	1	1	1	1	1	1	1	1	1	1	1	1	1	1	1	1	1	1	1	1	1	1	1	1	1	1	1	1	1	1	1	1	-	-	-	1	-
555096	39	0	0	31	0	1	1	1	1	1	1	1	1	1	1	1	1	1	1	1	1	1	1	1	1	1	1	1	1	1	1	1	1	1	1	1	1	1	1	1	1	1	1	1	-	-	-	-	-
356094	39	0	0	30	0	1	1	1	1	1	1	1	1	1	1	1	1	1	1	1	1	1	1	1	1	1	1	1	1	1	1	1	1	1	1	1	1	1	1	1	1	1	1	1	-	-	-	-	-
557039	39	0	0	30	0	1	1	1	1	1	1	1	1	1	1	1	1	1	1	1	1	1	1	1	1	1	1	1	1	1	1	1	1	1	1	1	1	1	1	1	1	1	1	1	-	-	-	-	-
561595	39	0	0	30	0	1	1	1	1	1	1	1	1	1	1	1	1	1	1	1	1	1	1	1	1	1	1	1	1	1	1	1	1	1	1	1	1	1	1	1	1	1	1	1	-	-	-	-	-
556357	39	0	0	29	0	1	1	1	1	1	1	1	1	1	1	1	1	1	1	1	1	1	1	1	1	1	1	1	1	1	1	1	1	1	1	1	1	1	1	1	1	1	1	1	-	-	-	-	-
560995	39	0	0	28	0	1	1	1	1	1	1	1	1	1	1	1	1	1	1	1	1	1	1	1	1	1	1	1	1	1	1	1	1	1	1	1	1	1	1	1	1	1	1	1	-	-	-	-	-
561835	39	0	0	28	0	1	1	1	1	1	1	1	1	1	1	1	1	1	1	1	1	1	1	1	1	1	1	1	1	1	1	1	1	1	1	1	1	1	1	1	1	1	1	1	-	-	-	-	-
561235	39	0	0	27	0	1	1	1	1	1	1	1	1	1	1	1	1	1	1	1	1	1	1	1	1	1	1	1	1	1	1	1	1	1	1	1	1	1	1	1	1	1	1	1	-	-	-	-	-
562703	39	0	0	27	0	1	1	1	1	1	1	1	1	1	1	1	1	1	1	1	1	1	1	1	1	1	1	1	1	1	1	1	1	1	1	1	1	1	1	1	1	1	1	1	-	-	-	-	-
561043	39	0	0	27	0	1	1	1	1	1	1	1	1	1	1	1	1	1	1	1	1	1	1	1	1	1	1	1	1	1	1	1	1	1	1	1	1	1	1	1	1	1	1	1	0	0	0	0	0
555978	39	0	0	26	0	1	1	1	1	1	1	1	1	1	1	1	1	1	1	1	1	1	1	1	1	1	1	1	1	1	1	1	1	1	1	1	1	1	1	1	1	1	1	1	-	-	-	-	-
561662	39	0	0	23	0	1	1	1	1	1	1	1	1	1	1	1	1	1	1	1	1	1	1	1	1	1	1	1	1	1	1	1	1	1	1	1	1	1	1	1	1	1	1	1	-	-	-	-	-
556805	39	0	0	23	0	1	1	1	1	1	1	1	1	1	1	1	1	1	1	1	1	1	1	1	1	1	1	1	1	1	1	1	1	1	1	1	1	1	1	1	1	1	1	1	-	-	-	-	-
355896	39	0	0	21	0	1	1	1	1	1	1	1	1	1	1	1	1	1	1	1	1	1	1	1	1	1	1	1	1	1	1	1	1	1	1	1	1	1	1	1	1	1	1	1	-	-	-	-	-
558517	39	40	6	20	0	1	1	1	1	1	1	1	1	1	1	1	1	1	1	1	1	1	1	1	1	1	1	1	1	1	1	1	1	1	1	1	1	1	1	1	1	1	1	1	1	1	1	1	1
556176	39	39	1	20	0	1	1	1	1	1	1	1	1	1	1	1	1	1	1	1	1	1	1	1	1	1	1	1	1	1	1	1	1	1	1	1	1	1	1	1	1	1	1	1	1	1	1	1	1
561345	39	0	0	20	0	1	1	1	1	1	1	1	1	1	1	1	1	1	1	1	1	1	1	1	1	1	1	1	1	1	1	1	1	1	1	1	1	1	1	1	1	1	1	1	-	-	-	-	-
562195	39	0	0	20	0	1	1	1	1	1	1	1	1	1	1	1	1	1	1	1	1	1	1	1	1	1	1	1	1	1	1	1	1	1	1	1	1	1	1	1	1	1	1	1	-	-	-	-	-
560113	39	0	0	19	0	1	1	1	1	1	1	1	1	1	1	1	1	1	1	1	1	1	1	1	1	1	1	1	1	1	1	1	1	1	1	1	1	1	1	1	1	1	1	1	0	-	0	0	0
557397	39	0	0	18	0	1	1	1	1	1	1	1	1	1	1	1	1	1	1	1	1	1	1	1	1	1	1	1	1	1	1	1	1	1	1	1	1	1	1	1	1	1	1	1	-	-	-	-	-
557166	39	0	0	17	0	1	1	1	1	1	1	1	1	1	1	1	1	1	1	1	1	1	1	1	1	1	1	1	1	1	1	1	1	1	1	1	1	1	1	1	1	1	1	1	-	-	-	-	-
356127	39	0	0	16	0	1	1	1	1	1	1	1	1	1	1	1	1	1	1	1	1	1	1	1	1	1	1	1	1	1	1	1	1	1	1	1	1	1	1	1	1	1	1	1	-	-	-	-	-
556424	39	0	0	15	0	1	1	1	1	1	1	1	1	1	1	1	1	1	1	1	1	1	1	1	1	1	1	1	1	1	1	1	1	1	1	1	1	1	1	1	1	1	1	1	-	-	-	-	-
560659	39	0	0	15	0	1	1	1	1	1	1	1	1	1	1	1	1	1	1	1	1	1	1	1	1	1	1	1	1	1	1	1	1	1	1	1	1	1	1	1	1	1	1	1	-	-	-	-	-
557988	39	39	1	14	0	1	1	1	1	1	1	1	1	1	1	1	1	1	1	1	1	1	1	1	1	1	1	1	1	1	1	1	1	1	1	1	1	1	1	1	1	1	1	1	1	1	1	1	1
558006	39	37	1	14	0	1	1	1	1	1	1	1	1	1	1	1	1	1	1	1	1	1	1	1	1	1	1	1	1	1	1	1	1	1	1	1	1	1	1	1	1	1	1	1	1	1	1	1	1
561262	39	0	0	14	0	1	1	1	1	1	1	1	1	1	1	1	1	1	1	1	1	1	1	1	1	1	1	1	1	1	1	1	1	1	1	1	1	1	1	1	1	1	1	1	-	-	-	-	-
560802	39	0	0	14	0	1	1	1	1	1	1	1	1	1	1	1	1	1	1	1	1	1	1	1	1	1	1	1	1	1	1	1	1	1	1	1	1	1	1	1	1	1	1	1	-	-	-	-	-
557669	39	0	0	14	0	1	1	1	1	1	1	1	1	1	1	1	1	1	1	1	1	1	1	1	1	1	1	1	1	1	1	1	1	1	1	1	1	1	1	1	1	1	1	1	0	0	0	0	0
556074	39	39	1	13	0	1	1	1	1	1	1	1	1	1	1	1	1	1	1	1	1	1	1	1	1	1	1	1	1	1	1	1	1	1	1	1	1	1	1	1	1	1	1	1	1	1	1	1	1
558692	39	40	6	12	0	1	1	1	1	1	1	1	1	1	1	1	1	1	1	1	1	1	1	1	1	1	1	1	1	1	1	1	1	1	1	1	1	1	1	1	1	1	1	1	1	1	1	1	1
557766	39	0	0	11	0	1	1	1	1	1	1	1	1	1	1	1	1	1	1	1	1	1	1	1	1	1	1	1	1	1	1	1	1	1	1	1	1	1	1	1	1	1	1	1	0	0	0	0	0
556380	39	0	0	11	0	1	1	1	1	1	1	1	1	1	1	1	1	1	1	1	1	1	1	1	1	1	1	1	1	1	1	1	1	1	1	1	1	1	1	1	1	1	1	1	-	-	-	-	-
555055	39	40	6	10	0	1	1	1	1	1	1	1	1	1	1	1	1	1	1	1	1	1	1	1	1	1	1	1	1	1	1	1	1	1	1	1	1	1	1	1	1	1	1	1	1	1	1	1	1
557021	39	37	7	8	0	1	1	1	1	1	1	1	1	1	1	1	1	1	1	1	1	1	1	1	1	1	1	1	1	1	1	1	1	1	1	1	1	1	1	1	1	1	1	1	1	1	1	1	1
556737	39	37	6	8	0	1	1	1	1	1	1	1	1	1	1	1	1	1	1	1	1	1	1	1	1	1	1	1	1	1	1	1	1	1	1	1	1	1	1	1	1	1	1	1	1	1	1	1	1
562610	39	0	0	8	0	1	1	1	1	1	1	1	1	1	1	1	1	1	1	1	1	1	1	1	1	1	1	1	1	1	1	1	1	1	1	1	1	1	1	1	1	1	1	1	-	-	-	-	-
560164	39	0	0	8	0	1	1	1	1	1	1	1	1	1	1	1	1	1	1	1	1	1	1	1	1	1	1	1	1	1	1	1	1	1	1	1	1	1	1	1	1	1	1	1	-	-	-	-	-
560200	39	0	0	8	0	1	1	1	1	1	1	1	1	1	1	1	1	1	1	1	1	1	1	1	1	1	1	1	1	1	1	1	1	1	1	1	1	1	1	1	1	1	1	1	-	-	-	-	-
562365	39	0	0	8	0	1	1	1	1	1	1	1	1	1	1	1	1	1	1	1	1	1	1	1	1	1	1	1	1	1	1	1	1	1	1	1	1	1	1	1	1	1	1	1	-	-	-	-	-
558627	39	38	7	7	0	1	1	1	1	1	1	1	1	1	1	1	1	1	1	1	1	1	1	1	1	1	1	1	1	1	1	1	1	1	1	1	1	1	1	1	1	1	1	1	1	1	1	1	1
557508	39	0	1	7	0	1	1	1	1	1	1	1	1	1	1	1	1	1	1	1	1	1	1	1	1	1	1	1	1	1	1	1	1	1	1	1	1	1	1	1	1	1	1	1	-	0	0	0	0
555729	39	31	0	7	0	1	1	1	1	1	1	1	1	1	1	1	1	1	1	1	1	1	1	1	1	1	1	1	1	1	1	1	1	1	1	1	1	1	1	1	1	1	1	1	1	1	1	1	1
356393	39	0	0	7	0	1	1	1	1	1	1	1	1	1	1	1	1	1	1	1	1	1	1	1	1	1	1	1	1	1	1	1	1	1	1	1	1	1	1	1	1	1	1	1	-	-	-	-	-
556116	39	40	6	6	0	1	1	1	1	1	1	1	1	1	1	1	1	1	1	1	1	1	1	1	1	1	1	1	1	1	1	1	1	1	1	1	1	1	1	1	1	1	1	1	1	1	1	1	1
557321	39	30	1	6	0	1	1	1	1	1	1	1	1	1	1	1	1	1	1	1	1	1	1	1	1	1	1	1	1	1	1	1	1	1	1	1	1	1	1	1	1	1	1	1	1	1	1	1	1
557637	39	0	0	6	0	1	1	1	1	1	1	1	1	1	1	1	1	1	1	1	1	1	1	1	1	1	1	1	1	1	1	1	1	1	1	1	1	1	1	1	1	1	1	1	0	0	0	0	0
558234	39	36	7	5	0	1	1	1	1	1	1	1	1	1	1	1	1	1	1	1	1	1	1	1	1	1	1	1	1	1	1	1	1	1	1	1	1	1	1	1	1	1	1	1	1	1	1	1	1
561268	39	0	0	5	0	1	1	1	1	1	1	1	1	1	1	1	1	1	1	1	1	1	1	1	1	1	1	1	1	1	1	1	1	1	1	1	1	1	1	1	1	1	1	1	-	-	-	-	-
555267	39	0	0	5	0	1	1	1	1	1	1	1	1	1	1	1	1	1	1	1	1	1	1	1	1	1	1	1	1	1	1	1	1	1	1	1	1	1	1	1	1	1	1	1	-	-	-	-	-
562156	39	0	0	5	0	1	1	1	1	1	1	1	1	1	1	1	1	1	1	1	1	1	1	1	1	1	1	1	1	1	1	1	1	1	1	1	1	1	1	1	1	1	1	1	-	-	-	-	-
557559	39	0	0	5	0	1	1	1	1	1	1	1	1	1	1	1	1	1	1	1	1	1	1	1	1	1	1	1	1	1	1	1	1	1	1	1	1	1	1	1	1	1	1	1	-	-	-	-	-
555836	39	40	7	4	0	1	1	1	1	1	1	1	1	1	1	1	1	1	1	1	1	1	1	1	1	1	1	1	1	1	1	1	1	1	1	1	1	1	1	1	1	1	1	1	1	1	1	1	1
557805	39	40	7	4	0	1	1	1	1	1	1	1	1	1	1	1	1	1	1	1	1	1	1	1	1	1	1	1	1	1	1	1	1	1	1	1	1	1	1	1	1	1	1	1	1	1	1	1	1
356416	39	0	0	4	0	1	1	1	1	1	1	1	1	1	1	1	1	1	1	1	1	1	1	1	1	1	1	1	1	1	1	1	1	1	1	1	1	1	1	1	1	1	1	1	-	-	-	-	-
556613	39	0	0	4	0	1	1	1	1	1	1	1	1	1	1	1	1	1	1	1	1	1	1	1	1	1	1	1	1	1	1	1	1	1	1	1	1	1	1	1	1	1	1	1	-	-	-	-	-
556837	39	0	0	4	0	1	1	1	1	1	1	1	1	1	1	1	1	1	1	1	1	1	1	1	1	1	1	1	1	1	1	1	1	1	1	1	1	1	1	1	1	1	1	1	-	-	-	-	-
561298	39	0	0	4	0	1	1	1	1	1	1	1	1	1	1	1	1	1	1	1	1	1	1	1	1	1	1	1	1	1	1	1	1	1	1	1	1	1	1	1	1	1	1	1	-	-	-	-	-
562482	39	0	0	4	0	1	1	1	1	1	1	1	1	1	1	1	1	1	1	1	1	1	1	1	1	1	1	1	1	1	1	1	1	1	1	1	1	1	1	1	1	1	1	1	-	-	-	-	-
555793	39	0	0	4	0	1	1	1	1	1	1	1	1	1	1	1	1	1	1	1	1	1	1	1	1	1	1	1	1	1	1	1	1	1	1	1	1	1	1	1	1	1	1	1	-	-	-	-	-
556664	39	0	0	4	0	1	1	1	1	1	1	1	1	1	1	1	1	1	1	1	1	1	1	1	1	1	1	1	1	1	1	1	1	1	1	1	1	1	1	1	1	1	1	1	-	-	-	-	-
557209	39	0	0	4	0	1	1	1	1	1	1	1	1	1	1	1	1	1	1	1	1	1	1	1	1	1	1	1	1	1	1	1	1	1	1	1	1	1	1	1	1	1	1	1	-	-	-	-	-
558016	39	0	0	4	0	1	1	1	1	1	1	1	1	1	1	1	1	1	1	1	1	1	1	1	1	1	1	1	1	1	1	1	1	1	1	1	1	1	1	1	1	1	1	1	-	-	-	-	-
558614	39	0	0	4	0	1	1	1	1	1	1	1	1	1	1	1	1	1	1	1	1	1	1	1	1	1	1	1	1	1	1	1	1	1	1	1	1	1	1	1	1	1	1	1	-	-	-	-	-
557223	39	0	0	4	0	1	1	1	1	1	1	1	1	1	1	1	1	1	1	1	1	1	1	1	1	1	1	1	1	1	1	1	1	1	1	1	1	1	1	1	1	1	1	1	0	0	0	0	0
559862	39	0	0	4	0	1	1	1	1	1	1	1	1	1	1	1	1	1	1	1	1	1	1	1	1	1	1	1	1	1	1	1	1	1	1	1	1	1	1	1	1	1	1	1	0	0	0	0	0
555246	39	40	7	3	0	1	1	1	1	1	1	1	1	1	1	1	1	1	1	1	1	1	1	1	1	1	1	1	1	1	1	1	1	1	1	1	1	1	1	1	1	1	1	1	1	1	1	1	1
558666	39	39	7	3	0	1	1	1	1	1	1	1	1	1	1	1	1	1	1	1	1	1	1	1	1	1	1	1	1	1	1	1	1	1	1	1	1	1	1	1	1	1	1	1	1	1	1	1	1
555706	39	37	7	3	0	1	1	1	1	1	1	1	1	1	1	1	1	1	1	1	1	1	1	1	1	1	1	1	1	1	1	1	1	1	1	1	1	1	1	1	1	1	1	1	-	1	1	1	1
556089	39	37	7	3	0	1	1	1	1	1	1	1	1	1	1	1	1	1	1	1	1	1	1	1	1	1	1	1	1	1	1	1	1	1	1	1	1	1	1	1	1	1	1	1	1	1	1	1	1
556724	39	0	0	3	0	1	1	1	1	1	1	1	1	1	1	1	1	1	1	1	1	1	1	1	1	1	1	1	1	1	1	1	1	1	1	1	1	1	1	1	1	1	1	1	-	-	-	-	-
556876	39	0	0	3	0	1	1	1	1	1	1	1	1	1	1	1	1	1	1	1	1	1	1	1	1	1	1	1	1	1	1	1	1	1	1	1	1	1	1	1	1	1	1	1	-	-	-	-	-
557061	39	0	0	3	0	1	1	1	1	1	1	1	1	1	1	1	1	1	1	1	1	1	1	1	1	1	1	1	1	1	1	1	1	1	1	1	1	1	1	1	1	1	1	1	-	-	-	-	-
557253	39	0	0	3	0	1	1	1	1	1	1	1	1	1	1	1	1	1	1	1	1	1	1	1	1	1	1	1	1	1	1	1	1	1	1	1	1	1	1	1	1	1	1	1	-	-	-	-	-
557280	39	0	0	3	0	1	1	1	1	1	1	1	1	1	1	1	1	1	1	1	1	1	1	1	1	1	1	1	1	1	1	1	1	1	1	1	1	1	1	1	1	1	1	1	-	0	0	-	-
557980	39	0	0	3	0	1	1	1	1	1	1	1	1	1	1	1	1	1	1	1	1	1	1	1	1	1	1	1	1	1	1	1	1	1	1	1	1	1	1	1	1	1	1	1	-	-	-	-	-
560592	39	0	0	3	0	1	1	1	1	1	1	1	1	1	1	1	1	1	1	1	1	1	1	1	1	1	1	1	1	1	1	1	1	1	1	1	1	1	1	1	1	1	1	1	-	-	-	-	-
561670	39	0	0	3	0	1	1	1	1	1	1	1	1	1	1	1	1	1	1	1	1	1	1	1	1	1	1	1	1	1	1	1	1	1	1	1	1	1	1	1	1	1	1	1	-	-	-	-	-
556742	39	0	0	3	0	1	1	1	1	1	1	1	1	1	1	1	1	1	1	1	1	1	1	1	1	1	1	1	1	1	1	1	1	1	1	1	1	1	1	1	1	1	1	1	-	-	-	-	-
558033	39	0	0	3	0	1	1	1	1	1	1	1	1	1	1	1	1	1	1	1	1	1	1	1	1	1	1	1	1	1	1	1	1	1	1	1	1	1	1	1	1	1	1	1	-	-	-	-	-
561164	39	0	0	3	0	1	1	1	1	1	1	1	1	1	1	1	1	1	1	1	1	1	1	1	1	1	1	1	1	1	1	1	1	1	1	1	1	1	1	1	1	1	1	1	-	-	-	-	-
561215	39	0	0	3	0	1	1	1	1	1	1	1	1	1	1	1	1	1	1	1	1	1	1	1	1	1	1	1	1	1	1	1	1	1	1	1	1	1	1	1	1	1	1	1	-	-	-	-	-
556827	39	40	7	2	0	1	1	1	1	1	1	1	1	1	1	1	1	1	1	1	1	1	1	1	1	1	1	1	1	1	1	1	1	1	1	1	1	1	1	1	1	1	1	1	1	1	1	1	1
555064	39	39	7	2	0	1	1	1	1	1	1	1	1	1	1	1	1	1	1	1	1	1	1	1	1	1	1	1	1	1	1	1	1	1	1	1	1	1	1	1	1	1	1	1	1	1	1	1	1
557358	39	35	7	2	0	1	1	1	1	1	1	1	1	1	1	1	1	1	1	1	1	1	1	1	1	1	1	1	1	1	1	1	1	1	1	1	1	1	1	1	1	1	1	1	1	1	1	1	1
557442	39	33	7	2	0	1	1	1	1	1	1	1	1	1	1	1	1	1	1	1	1	1	1	1	1	1	1	1	1	1	1	1	1	1	1	1	1	1	1	1	1	1	1	1	-	1	1	1	1
555756	39	37	6	2	0	1	1	1	1	1	1	1	1	1	1	1	1	1	1	1	1	1	1	1	1	1	1	1	1	1	1	1	1	1	1	1	1	1	1	1	1	1	1	1	1	1	1	1	1
555853	39	1	0	2	0	1	1	1	1	1	1	1	1	1	1	1	1	1	1	1	1	1	1	1	1	1	1	1	1	1	1	1	1	1	1	1	1	1	1	1	1	1	1	1	0	0	0	0	0
556829	39	0	0	2	0	1	1	1	1	1	1	1	1	1	1	1	1	1	1	1	1	1	1	1	1	1	1	1	1	1	1	1	1	1	1	1	1	1	1	1	1	1	1	1	-	-	-	-	-
556872	39	0	0	2	0	1	1	1	1	1	1	1	1	1	1	1	1	1	1	1	1	1	1	1	1	1	1	1	1	1	1	1	1	1	1	1	1	1	1	1	1	1	1	1	-	-	-	-	-
557886	39	0	0	2	0	1	1	1	1	1	1	1	1	1	1	1	1	1	1	1	1	1	1	1	1	1	1	1	1	1	1	1	1	1	1	1	1	1	1	1	1	1	1	1	-	-	-	-	-
356176	39	0	0	2	0	1	1	1	1	1	1	1	1	1	1	1	1	1	1	1	1	1	1	1	1	1	1	1	1	1	1	1	1	1	1	1	1	1	1	1	1	1	1	1	-	-	-	-	-
555088	39	0	0	2	0	1	1	1	1	1	1	1	1	1	1	1	1	1	1	1	1	1	1	1	1	1	1	1	1	1	1	1	1	1	1	1	1	1	1	1	1	1	1	1	-	-	-	-	-
556665	39	0	0	2	0	1	1	1	1	1	1	1	1	1	1	1	1	1	1	1	1	1	1	1	1	1	1	1	1	1	1	1	1	1	1	1	1	1	1	1	1	1	1	1	-	-	-	-	-
556928	39	0	0	2	0	1	1	1	1	1	1	1	1	1	1	1	1	1	1	1	1	1	1	1	1	1	1	1	1	1	1	1	1	1	1	1	1	1	1	1	1	1	1	1	-	-	-	-	-
556995	39	0	0	2	0	1	1	1	1	1	1	1	1	1	1	1	1	1	1	1	1	1	1	1	1	1	1	1	1	1	1	1	1	1	1	1	1	1	1	1	1	1	1	1	-	-	-	-	-
557012	39	0	0	2	0	1	1	1	1	1	1	1	1	1	1	1	1	1	1	1	1	1	1	1	1	1	1	1	1	1	1	1	1	1	1	1	1	1	1	1	1	1	1	1	-	-	-	-	-
557522	39	0	0	2	0	1	1	1	1	1	1	1	1	1	1	1	1	1	1	1	1	1	1	1	1	1	1	1	1	1	1	1	1	1	1	1	1	1	1	1	1	1	1	1	-	-	-	-	-
557771	39	0	0	2	0	1	1	1	1	1	1	1	1	1	1	1	1	1	1	1	1	1	1	1	1	1	1	1	1	1	1	1	1	1	1	1	1	1	1	1	1	1	1	1	-	-	-	-	-
558004	39	0	0	2	0	1	1	1	1	1	1	1	1	1	1	1	1	1	1	1	1	1	1	1	1	1	1	1	1	1	1	1	1	1	1	1	1	1	1	1	1	1	1	1	-	-	-	-	-
558158	39	0	0	2	0	1	1	1	1	1	1	1	1	1	1	1	1	1	1	1	1	1	1	1	1	1	1	1	1	1	1	1	1	1	1	1	1	1	1	1	1	1	1	1	-	-	-	-	-
560201	39	0	0	2	0	1	1	1	1	1	1	1	1	1	1	1	1	1	1	1	1	1	1	1	1	1	1	1	1	1	1	1	1	1	1	1	1	1	1	1	1	1	1	1	-	-	-	-	-
561187	39	0	0	2	0	1	1	1	1	1	1	1	1	1	1	1	1	1	1	1	1	1	1	1	1	1	1	1	1	1	1	1	1	1	1	1	1	1	1	1	1	1	1	1	-	-	-	-	-
561591	39	0	0	2	0	1	1	1	1	1	1	1	1	1	1	1	1	1	1	1	1	1	1	1	1	1	1	1	1	1	1	1	1	1	1	1	1	1	1	1	1	1	1	1	-	-	-	-	-
556816	39	0	0	2	0	1	1	1	1	1	1	1	1	1	1	1	1	1	1	1	1	1	1	1	1	1	1	1	1	1	1	1	1	1	1	1	1	1	1	1	1	1	1	1	0	0	0	0	0
557435	39	0	0	2	0	1	1	1	1	1	1	1	1	1	1	1	1	1	1	1	1	1	1	1	1	1	1	1	1	1	1	1	1	1	1	1	1	1	1	1	1	1	1	1	0	0	0	0	0
557510	39	0	0	2	0	1	1	1	1	1	1	1	1	1	1	1	1	1	1	1	1	1	1	1	1	1	1	1	1	1	1	1	1	1	1	1	1	1	1	1	1	1	1	1	0	0	0	0	0
558029	39	0	0	2	0	1	1	1	1	1	1	1	1	1	1	1	1	1	1	1	1	1	1	1	1	1	1	1	1	1	1	1	1	1	1	1	1	1	1	1	1	1	1	1	0	0	0	0	0
556578	39	40	7	1	0	1	1	1	1	1	1	1	1	1	1	1	1	1	1	1	1	1	1	1	1	1	1	1	1	1	1	1	1	1	1	1	1	1	1	1	1	1	1	1	1	1	1	1	1
557718	39	40	7	1	0	1	1	1	1	1	1	1	1	1	1	1	1	1	1	1	1	1	1	1	1	1	1	1	1	1	1	1	1	1	1	1	1	1	1	1	1	1	1	1	1	1	1	1	1
556556	39	39	7	1	0	1	1	1	1	1	1	1	1	1	1	1	1	1	1	1	1	1	1	1	1	1	1	1	1	1	1	1	1	1	1	1	1	1	1	1	1	1	1	1	1	1	1	1	1
557322	39	39	7	1	0	1	1	1	1	1	1	1	1	1	1	1	1	1	1	1	1	1	1	1	1	1	1	1	1	1	1	1	1	1	1	1	1	1	1	1	1	1	1	1	1	1	1	1	1
555908	39	34	7	1	0	1	1	1	1	1	1	1	1	1	1	1	1	1	1	1	1	1	1	1	1	1	1	1	1	1	1	1	1	1	1	1	1	1	1	1	1	1	1	1	-	1	-	1	-
560457	39	39	6	1	0	1	1	1	1	1	1	1	1	1	1	1	1	1	1	1	1	1	1	1	1	1	1	1	1	1	1	1	1	1	1	1	1	1	1	1	1	1	1	1	1	1	1	1	1
556698	39	27	1	1	0	1	1	1	1	1	1	1	1	1	1	1	1	1	1	1	1	1	1	1	1	1	1	1	1	1	1	1	1	1	1	1	1	1	1	1	1	1	1	1	-	1	1	1	1
355918	39	22	1	1	0	1	1	1	1	1	1	1	1	1	1	1	1	1	1	1	1	1	1	1	1	1	1	1	1	1	1	1	1	1	1	1	1	1	1	1	1	1	1	1	1	1	1	1	-
557746	39	0	1	1	0	1	1	1	1	1	1	1	1	1	1	1	1	1	1	1	1	1	1	1	1	1	1	1	1	1	1	1	1	1	1	1	1	1	1	1	1	1	1	1	0	0	0	0	0
557155	39	18	0	1	0	1	1	1	1	1	1	1	1	1	1	1	1	1	1	1	1	1	1	1	1	1	1	1	1	1	1	1	1	1	1	1	1	1	1	1	1	1	1	1	-	1	-	1	1
557182	39	0	0	1	0	1	1	1	1	1	1	1	1	1	1	1	1	1	1	1	1	1	1	1	1	1	1	1	1	1	1	1	1	1	1	1	1	1	1	1	1	1	1	1	-	-	-	-	-
555733	39	0	0	1	0	1	1	1	1	1	1	1	1	1	1	1	1	1	1	1	1	1	1	1	1	1	1	1	1	1	1	1	1	1	1	1	1	1	1	1	1	1	1	1	-	-	-	-	-
555496	39	0	0	1	0	1	1	1	1	1	1	1	1	1	1	1	1	1	1	1	1	1	1	1	1	1	1	1	1	1	1	1	1	1	1	1	1	1	1	1	1	1	1	1	-	-	-	-	-
556728	39	0	0	1	0	1	1	1	1	1	1	1	1	1	1	1	1	1	1	1	1	1	1	1	1	1	1	1	1	1	1	1	1	1	1	1	1	1	1	1	1	1	1	1	-	-	-	-	-
556852	39	0	0	1	0	1	1	1	1	1	1	1	1	1	1	1	1	1	1	1	1	1	1	1	1	1	1	1	1	1	1	1	1	1	1	1	1	1	1	1	1	1	1	1	-	-	-	-	-
556907	39	0	0	1	0	1	1	1	1	1	1	1	1	1	1	1	1	1	1	1	1	1	1	1	1	1	1	1	1	1	1	1	1	1	1	1	1	1	1	1	1	1	1	1	-	-	0	0	-
556945	39	0	0	1	0	1	1	1	1	1	1	1	1	1	1	1	1	1	1	1	1	1	1	1	1	1	1	1	1	1	1	1	1	1	1	1	1	1	1	1	1	1	1	1	-	-	-	-	-
557239	39	0	0	1	0	1	1	1	1	1	1	1	1	1	1	1	1	1	1	1	1	1	1	1	1	1	1	1	1	1	1	1	1	1	1	1	1	1	1	1	1	1	1	1	-	-	-	-	-
557429	39	0	0	1	0	1	1	1	1	1	1	1	1	1	1	1	1	1	1	1	1	1	1	1	1	1	1	1	1	1	1	1	1	1	1	1	1	1	1	1	1	1	1	1	-	-	-	-	-
557441	39	0	0	1	0	1	1	1	1	1	1	1	1	1	1	1	1	1	1	1	1	1	1	1	1	1	1	1	1	1	1	1	1	1	1	1	1	1	1	1	1	1	1	1	-	-	-	-	-
557588	39	0	0	1	0	1	1	1	1	1	1	1	1	1	1	1	1	1	1	1	1	1	1	1	1	1	1	1	1	1	1	1	1	1	1	1	1	1	1	1	1	1	1	1	-	-	-	-	-
559724	39	0	0	1	0	1	1	1	1	1	1	1	1	1	1	1	1	1	1	1	1	1	1	1	1	1	1	1	1	1	1	1	1	1	1	1	1	1	1	1	1	1	1	1	-	-	-	-	-
560361	39	0	0	1	0	1	1	1	1	1	1	1	1	1	1	1	1	1	1	1	1	1	1	1	1	1	1	1	1	1	1	1	1	1	1	1	1	1	1	1	1	1	1	1	-	-	-	-	-
555901	39	0	0	1	0	1	1	1	1	1	1	1	1	1	1	1	1	1	1	1	1	1	1	1	1	1	1	1	1	1	1	1	1	1	1	1	1	1	1	1	1	1	1	1	-	-	-	-	-
555975	39	0	0	1	0	1	1	1	1	1	1	1	1	1	1	1	1	1	1	1	1	1	1	1	1	1	1	1	1	1	1	1	1	1	1	1	1	1	1	1	1	1	1	1	-	-	-	-	-
556245	39	0	0	1	0	1	1	1	1	1	1	1	1	1	1	1	1	1	1	1	1	1	1	1	1	1	1	1	1	1	1	1	1	1	1	1	1	1	1	1	1	1	1	1	-	-	-	-	-
556319	39	0	0	1	0	1	1	1	1	1	1	1	1	1	1	1	1	1	1	1	1	1	1	1	1	1	1	1	1	1	1	1	1	1	1	1	1	1	1	1	1	1	1	1	-	-	-	-	-
557045	39	0	0	1	0	1	1	1	1	1	1	1	1	1	1	1	1	1	1	1	1	1	1	1	1	1	1	1	1	1	1	1	1	1	1	1	1	1	1	1	1	1	1	1	-	-	-	-	-
557115	39	0	0	1	0	1	1	1	1	1	1	1	1	1	1	1	1	1	1	1	1	1	1	1	1	1	1	1	1	1	1	1	1	1	1	1	1	1	1	1	1	1	1	1	-	-	-	-	-
557290	39	0	0	1	0	1	1	1	1	1	1	1	1	1	1	1	1	1	1	1	1	1	1	1	1	1	1	1	1	1	1	1	1	1	1	1	1	1	1	1	1	1	1	1	-	-	-	-	-
557547	39	0	0	1	0	1	1	1	1	1	1	1	1	1	1	1	1	1	1	1	1	1	1	1	1	1	1	1	1	1	1	1	1	1	1	1	1	1	1	1	1	1	1	1	-	-	-	-	-
557550	39	0	0	1	0	1	1	1	1	1	1	1	1	1	1	1	1	1	1	1	1	1	1	1	1	1	1	1	1	1	1	1	1	1	1	1	1	1	1	1	1	1	1	1	-	-	-	-	-
557981	39	0	0	1	0	1	1	1	1	1	1	1	1	1	1	1	1	1	1	1	1	1	1	1	1	1	1	1	1	1	1	1	1	1	1	1	1	1	1	1	1	1	1	1	-	-	-	-	-
562647	39	0	0	1	0	1	1	1	1	1	1	1	1	1	1	1	1	1	1	1	1	1	1	1	1	1	1	1	1	1	1	1	1	1	1	1	1	1	1	1	1	1	1	1	-	-	-	-	-
557219	39	0	0	1	0	1	1	1	1	1	1	1	1	1	1	1	1	1	1	1	1	1	1	1	1	1	1	1	1	1	1	1	1	1	1	1	1	1	1	1	1	1	1	1	0	0	0	0	0
557304	39	0	0	1	0	1	1	1	1	1	1	1	1	1	1	1	1	1	1	1	1	1	1	1	1	1	1	1	1	1	1	1	1	1	1	1	1	1	1	1	1	1	1	1	-	0	-	-	0
557574	39	0	0	1	0	1	1	1	1	1	1	1	1	1	1	1	1	1	1	1	1	1	1	1	1	1	1	1	1	1	1	1	1	1	1	1	1	1	1	1	1	1	1	1	-	0	0	0	0
557729	39	0	0	1	0	1	1	1	1	1	1	1	1	1	1	1	1	1	1	1	1	1	1	1	1	1	1	1	1	1	1	1	1	1	1	1	1	1	1	1	1	1	1	1	0	0	0	0	0
557830	39	0	0	1	0	1	1	1	1	1	1	1	1	1	1	1	1	1	1	1	1	1	1	1	1	1	1	1	1	1	1	1	1	1	1	1	1	1	1	1	1	1	1	1	0	0	0	-	0
555127	38	0	0	0	0	1	1	1	1	1	1	1	1	1	1	1	1	1	1	1	1	1	1	1	1	1	1	1	1	1	1	1	1	1	1	1	1	1	1	1	-	1	1	1	-	-	-	-	-
555140	38	0	0	0	0	1	1	1	1	1	1	1	1	1	1	1	1	1	1	1	1	1	1	1	1	1	1	1	1	-	1	1	1	1	1	1	1	1	1	1	1	1	1	1	-	-	-	-	-
555201	38	0	0	0	0	1	1	1	1	1	1	1	1	1	1	1	1	1	1	1	1	1	1	1	1	1	1	1	1	1	1	1	1	1	1	1	1	1	1	1	-	1	1	1	-	-	-	-	-
555661	38	0	0	0	0	1	1	1	1	1	1	1	1	1	1	1	1	1	1	1	1	1	1	1	1	1	1	1	1	1	1	1	1	1	1	1	1	1	1	1	1	1	-	1	0	0	0	0	0
556108	38	0	0	0	0	1	1	1	1	1	1	1	1	1	1	1	1	1	1	1	1	1	1	1	1	1	-	1	1	1	1	1	1	1	1	1	1	1	1	1	1	1	1	1	-	-	-	-	-
556628	38	0	0	0	0	1	1	1	1	1	1	1	1	1	1	1	1	1	1	1	1	1	1	1	1	1	1	1	1	1	1	1	1	1	1	1	1	1	1	1	-	1	1	1	-	-	-	-	-
556644	38	0	0	0	0	1	1	1	1	1	1	1	1	1	1	1	1	1	1	1	1	1	1	1	1	1	1	1	1	1	1	1	1	1	1	1	1	1	1	1	-	1	1	1	-	-	-	-	-
556683	38	0	0	0	0	1	1	1	1	1	1	1	1	1	1	1	1	1	1	1	1	1	1	1	1	1	1	1	1	1	1	1	1	1	1	1	1	1	1	1	1	1	1	0	-	-	-	-	-
556747	38	0	0	0	0	1	1	1	1	1	1	1	1	1	1	1	1	1	1	1	1	1	1	1	1	1	-	1	1	1	1	1	1	1	1	1	1	1	1	1	1	1	1	1	-	-	-	-	-
556906	38	0	0	0	0	1	1	1	-	1	1	1	1	1	1	1	1	1	1	1	1	1	1	1	1	1	1	1	1	1	1	1	1	1	1	1	1	1	1	1	1	1	1	1	-	-	-	-	-
557255	38	0	0	0	0	1	1	1	1	1	1	1	1	1	1	1	0	1	1	1	1	1	1	1	1	1	1	1	1	1	1	1	1	1	1	1	1	1	1	1	1	1	1	1	-	-	-	-	-
557428	38	0	0	0	0	1	1	1	1	1	1	1	-	1	1	1	1	1	1	1	1	1	1	1	1	1	1	1	1	1	1	1	1	1	1	1	1	1	1	1	1	1	1	1	-	-	-	-	-
557502	38	0	0	0	0	1	1	1	1	1	1	1	1	1	1	1	1	1	1	1	1	1	1	1	1	1	-	1	1	1	1	1	1	1	1	1	1	1	1	1	1	1	1	1	-	-	-	-	-
557626	38	0	0	0	0	1	1	1	1	1	1	1	1	1	1	1	1	1	1	1	1	1	1	1	1	1	1	1	1	1	1	1	1	1	1	1	1	1	1	1	1	1	-	1	0	0	0	0	0
557741	38	0	0	0	0	1	1	1	1	1	1	1	1	1	1	1	0	1	1	1	1	1	1	1	1	1	1	1	1	1	1	1	1	1	1	1	1	1	1	1	1	1	1	1	-	-	-	-	-
557887	38	0	0	0	0	1	1	1	1	1	1	1	1	1	1	0	1	1	1	1	1	1	1	1	1	1	1	1	1	1	1	1	1	1	1	1	1	1	1	1	1	1	1	1	-	-	-	-	-
557888	38	0	0	0	0	1	1	1	1	1	1	1	0	1	1	1	1	1	1	1	1	1	1	1	1	1	1	1	1	1	1	1	1	1	1	1	1	1	1	1	1	1	1	1	-	-	-	-	-
558087	38	0	0	0	0	1	-	1	1	1	1	1	1	1	1	1	1	1	1	1	1	1	1	1	1	1	1	1	1	1	1	1	1	1	1	1	1	1	1	1	1	1	1	1	-	-	-	-	-
560477	38	0	0	0	0	1	1	1	1	1	1	1	1	1	1	1	1	1	1	1	1	1	1	1	1	1	1	1	1	1	1	1	1	-	1	1	1	1	1	1	1	1	1	1	-	-	-	-	-
555203	38	0	0	0	0	1	1	1	1	1	1	1	1	1	1	1	1	1	1	1	1	1	1	1	1	1	1	1	1	1	1	1	1	1	1	1	1	1	-	1	1	1	1	1	-	-	-	-	-
555264	38	0	0	0	0	1	1	1	1	1	1	1	1	1	1	1	1	1	1	1	1	1	1	1	1	1	1	1	1	1	1	1	1	1	1	1	1	1	1	1	-	1	1	1	-	-	-	-	-
555447	38	0	0	0	0	1	1	1	1	1	1	1	1	1	1	1	1	-	1	1	1	1	1	1	1	1	1	1	1	1	1	1	1	1	1	1	1	1	1	1	1	1	1	1	-	-	-	-	-
555461	38	0	0	0	0	1	1	1	1	1	1	1	1	1	1	1	1	1	1	1	1	1	1	1	1	1	1	1	1	1	-	1	1	1	1	1	1	1	1	1	1	1	1	1	-	-	-	-	-
555773	38	0	0	0	0	1	1	1	1	1	1	1	1	1	1	1	1	1	1	1	1	1	1	1	1	1	1	1	1	1	1	1	1	-	1	1	1	1	1	1	1	1	1	1	-	-	-	-	-
555903	38	0	0	0	0	1	1	1	1	1	1	1	1	1	1	1	1	1	1	1	1	1	1	1	1	1	1	1	1	-	1	1	1	1	1	1	1	1	1	1	1	1	1	1	-	-	-	-	-
556238	38	0	0	0	0	1	1	1	1	1	1	1	1	1	1	1	1	1	1	1	1	1	1	1	1	1	1	-	1	1	1	1	1	1	1	1	1	1	1	1	1	1	1	1	-	-	-	-	-
556621	38	0	0	0	0	1	1	1	1	1	1	1	1	1	1	1	1	1	1	-	1	1	1	1	1	1	1	1	1	1	1	1	1	1	1	1	1	1	1	1	1	1	1	1	-	-	-	-	-
556722	38	0	0	0	0	1	1	1	1	1	1	1	1	1	1	1	1	1	1	1	1	1	1	1	1	1	-	1	1	1	1	1	1	1	1	1	1	1	1	1	1	1	1	1	-	-	-	-	-
556746	38	0	0	0	0	1	1	1	1	1	1	1	1	1	1	1	1	1	1	1	1	1	1	1	1	1	-	1	1	1	1	1	1	1	1	1	1	1	1	1	1	1	1	1	-	-	-	-	-
556755	38	0	0	0	0	1	-	1	1	1	1	1	1	1	1	1	1	1	1	1	1	1	1	1	1	1	1	1	1	1	1	1	1	1	1	1	1	1	1	1	1	1	1	1	-	-	-	-	-
556866	38	0	0	0	0	1	1	1	1	1	1	1	1	1	1	1	1	1	1	1	1	1	1	1	1	1	1	-	1	1	1	1	1	1	1	1	1	1	1	1	1	1	1	1	-	-	-	-	-
556877	38	0	0	0	0	1	1	1	1	1	1	1	1	1	1	1	1	1	1	1	1	1	1	1	1	1	1	1	1	1	1	1	1	1	1	1	1	1	1	1	-	1	1	1	-	-	-	-	-
556919	38	0	0	0	0	1	1	1	1	1	1	1	1	1	1	1	1	1	1	1	1	1	1	1	1	1	1	1	1	1	1	1	1	1	1	1	1	1	1	1	1	1	1	0	-	-	-	-	-
556941	38	0	0	0	0	1	1	1	1	1	1	1	1	1	1	1	1	1	1	1	1	1	1	1	1	1	1	1	1	1	1	1	1	1	1	1	1	1	-	1	1	1	1	1	-	-	-	-	-
556966	38	0	0	0	0	1	1	1	1	1	1	1	1	1	1	1	1	1	1	1	1	1	1	1	1	1	1	1	1	1	1	1	1	1	1	1	1	-	1	1	1	1	1	1	-	-	-	-	-
557044	38	0	0	0	0	1	1	1	1	1	1	1	1	1	1	1	0	1	1	1	1	1	1	1	1	1	1	1	1	1	1	1	1	1	1	1	1	1	1	1	1	1	1	1	-	-	-	-	-
557052	38	0	0	0	0	1	1	1	1	1	1	1	1	1	1	1	1	1	1	1	1	1	1	1	1	1	1	1	1	1	-	1	1	1	1	1	1	1	1	1	1	1	1	1	-	-	-	-	-
557067	38	0	0	0	0	1	1	1	1	1	1	1	1	1	1	1	1	1	1	1	1	1	1	1	1	1	1	1	1	-	1	1	1	1	1	1	1	1	1	1	1	1	1	1	-	-	-	-	-
557082	38	0	0	0	0	1	1	1	1	1	1	1	1	1	1	1	1	1	1	1	1	1	1	1	1	1	1	1	1	1	1	1	1	1	1	1	1	1	-	1	1	1	1	1	-	-	-	-	-
557098	38	0	0	0	0	1	1	1	1	1	1	-	1	1	1	1	1	1	1	1	1	1	1	1	1	1	1	1	1	1	1	1	1	1	1	1	1	1	1	1	1	1	1	1	-	-	-	-	-
557117	38	0	0	0	0	1	1	1	1	1	1	1	1	1	1	1	1	1	1	1	1	1	1	1	1	1	1	1	1	1	1	1	1	-	1	1	1	1	1	1	1	1	1	1	-	-	-	-	-
557225	38	0	0	0	0	1	1	1	1	1	1	1	1	1	1	1	1	1	1	1	1	1	1	1	1	1	1	1	1	1	1	1	1	1	1	-	1	1	1	1	1	1	1	1	-	-	-	-	-
557256	38	0	0	0	0	1	1	1	1	1	1	1	1	1	1	1	1	1	1	1	1	-	1	1	1	1	1	1	1	1	1	1	1	1	1	1	1	1	1	1	1	1	1	1	-	-	-	-	-
557267	38	0	0	0	0	1	1	1	1	1	1	1	1	1	1	1	1	1	1	1	1	1	1	1	1	1	1	1	1	1	-	1	1	1	1	1	1	1	1	1	1	1	1	1	-	-	-	-	-
557332	38	0	0	0	0	1	1	1	1	1	1	1	1	1	1	1	1	1	1	1	1	1	1	1	1	1	1	-	1	1	1	1	1	1	1	1	1	1	1	1	1	1	1	1	-	-	-	-	-
557361	38	0	0	0	0	1	1	1	1	1	1	1	1	1	1	1	1	1	1	1	1	1	1	1	1	1	1	1	1	1	-	1	1	1	1	1	1	1	1	1	1	1	1	1	-	-	-	-	-
557445	38	0	0	0	0	1	1	1	1	1	1	1	1	1	1	1	1	1	1	-	1	1	1	1	1	1	1	1	1	1	1	1	1	1	1	1	1	1	1	1	1	1	1	1	-	-	-	-	-
557705	38	0	0	0	0	1	1	1	1	1	1	1	1	1	1	1	1	1	1	-	1	1	1	1	1	1	1	1	1	1	1	1	1	1	1	1	1	1	1	1	1	1	1	1	-	-	-	-	-
557868	38	0	0	0	0	1	1	1	1	1	1	1	1	1	1	1	1	1	1	1	1	1	1	-	1	1	1	1	1	1	1	1	1	1	1	1	1	1	1	1	1	1	1	1	-	-	-	-	-
557875	38	0	0	0	0	1	1	1	1	1	1	1	1	1	1	1	1	1	1	1	1	1	1	1	1	1	1	1	1	1	1	1	1	1	1	1	1	1	1	1	1	1	-	1	-	-	-	-	-
557897	38	0	0	0	0	1	1	1	1	1	1	1	1	1	1	1	1	1	1	1	1	1	1	1	1	1	1	1	1	1	1	1	1	1	1	1	1	1	1	1	1	1	-	1	-	-	-	-	-
558002	38	0	0	0	0	1	1	1	1	1	1	1	1	1	1	1	1	1	1	1	1	1	1	1	1	1	1	1	1	1	1	1	1	1	1	1	1	1	1	1	1	-	1	1	-	-	-	-	-
558065	38	0	0	0	0	1	1	1	1	1	1	1	1	1	1	1	1	1	1	1	1	1	1	1	1	-	1	1	1	1	1	1	1	1	1	1	1	1	1	1	1	1	1	1	-	-	-	-	-
558067	38	0	0	0	0	1	1	1	1	1	1	1	1	1	1	1	1	1	1	1	1	1	1	1	1	1	1	1	1	1	1	1	1	1	1	1	1	1	1	1	-	1	1	1	-	-	-	-	-
558075	38	0	0	0	0	1	1	1	1	1	1	1	1	1	1	1	1	1	-	1	1	1	1	1	1	1	1	1	1	1	1	1	1	1	1	1	1	1	1	1	1	1	1	1	-	-	-	-	-
558243	38	0	0	0	0	1	1	1	1	1	1	1	1	1	1	1	1	1	1	1	1	1	1	1	1	1	1	1	1	-	1	1	1	1	1	1	1	1	1	1	1	1	1	1	-	-	-	-	-
556623	38	0	0	0	0	1	-	1	1	1	1	1	1	1	1	1	1	1	1	1	1	1	1	1	1	1	1	1	1	1	1	1	1	1	1	1	1	1	1	1	1	1	1	1	0	0	0	0	0
556796	38	0	0	0	0	1	1	1	1	1	1	1	1	1	1	1	1	1	1	1	1	1	1	1	1	1	1	1	1	1	1	1	1	-	1	1	1	1	1	1	1	1	1	1	0	0	0	0	0
556843	38	0	0	0	0	1	1	1	1	1	1	1	1	1	1	1	1	1	1	1	1	1	1	1	1	1	1	1	1	1	1	1	1	-	1	1	1	1	1	1	1	1	1	1	0	-	0	0	-
556905	38	0	0	0	0	1	1	1	1	1	1	1	1	1	1	0	1	1	1	1	1	1	1	1	1	1	1	1	1	1	1	1	1	1	1	1	1	1	1	1	1	1	1	1	0	0	0	0	0
557102	38	0	0	0	0	1	1	1	1	1	1	1	1	1	1	1	1	1	1	0	1	1	1	1	1	1	1	1	1	1	1	1	1	1	1	1	1	1	1	1	1	1	1	1	0	0	0	0	0
557244	38	0	0	0	0	1	1	1	1	1	0	1	1	1	1	1	1	1	1	1	1	1	1	1	1	1	1	1	1	1	1	1	1	1	1	1	1	1	1	1	1	1	1	1	0	0	0	0	0
557330	38	0	0	0	0	1	1	1	1	1	1	1	1	1	1	1	1	1	1	1	1	1	1	1	1	1	-	1	1	1	1	1	1	1	1	1	1	1	1	1	1	1	1	1	-	0	0	-	0
557471	38	0	0	0	0	1	1	1	-	1	1	1	1	1	1	1	1	1	1	1	1	1	1	1	1	1	1	1	1	1	1	1	1	1	1	1	1	1	1	1	1	1	1	1	0	0	0	0	0
557495	38	0	0	0	0	1	1	1	1	1	1	1	1	1	1	1	1	1	1	1	1	1	1	1	1	1	1	1	1	1	-	1	1	1	1	1	1	1	1	1	1	1	1	1	0	0	0	0	0
557700	38	0	0	0	0	1	1	1	1	1	1	1	1	1	1	1	1	1	1	1	1	1	1	1	1	1	1	1	1	1	1	1	1	1	1	1	1	1	1	1	1	1	1	0	0	0	0	0	0
557783	38	0	0	0	0	1	1	1	1	1	1	1	1	1	1	1	1	1	1	1	1	1	1	1	1	1	-	1	1	1	1	1	1	1	1	1	1	1	1	1	1	1	1	1	-	0	0	-	0
557813	38	0	0	0	0	1	1	1	1	1	1	1	1	1	1	1	1	1	1	0	1	1	1	1	1	1	1	1	1	1	1	1	1	1	1	1	1	1	1	1	1	1	1	1	0	0	0	0	0
557939	38	0	0	0	0	1	1	1	1	1	0	1	1	1	1	1	1	1	1	1	1	1	1	1	1	1	1	1	1	1	1	1	1	1	1	1	1	1	1	1	1	1	1	1	0	0	0	0	0
557960	38	0	0	0	0	1	1	1	1	1	1	1	1	1	1	1	1	1	1	1	1	1	1	1	1	1	1	1	1	1	1	-	1	1	1	1	1	1	1	1	1	1	1	1	0	0	0	0	0
557961	38	0	0	0	0	1	0	1	1	1	1	1	1	1	1	1	1	1	1	1	1	1	1	1	1	1	1	1	1	1	1	1	1	1	1	1	1	1	1	1	1	1	1	1	0	0	0	0	0
555907	38	39	7	0	0	1	1	1	1	1	1	1	1	-	1	1	1	1	1	1	1	1	1	1	1	1	1	1	1	1	1	1	1	1	1	1	1	1	1	1	1	1	1	1	1	1	1	1	1
556939	38	39	7	0	0	1	1	1	1	1	1	1	1	1	1	1	1	1	-	1	1	1	1	1	1	1	1	1	1	1	1	1	1	1	1	1	1	1	1	1	1	1	1	1	1	1	1	1	1
555818	38	29	7	0	0	1	1	1	1	1	1	1	1	1	1	1	1	1	1	1	1	1	1	1	1	1	1	1	1	-	1	1	1	1	1	1	1	1	1	1	1	1	1	1	-	-	1	1	1
557507	38	40	6	0	0	1	1	1	1	1	1	1	1	1	1	1	1	1	1	1	1	1	1	1	1	1	1	1	1	1	1	1	1	-	1	1	1	1	1	1	1	1	1	1	1	1	1	1	1
557517	38	22	5	0	0	1	1	1	1	1	1	1	1	1	1	1	1	1	1	1	1	1	1	1	1	1	1	1	1	1	-	1	1	1	1	1	1	1	1	1	1	1	1	1	-	1	1	1	1
556848	38	39	4	0	0	1	1	1	1	1	1	1	1	1	1	1	1	1	1	1	1	1	1	1	1	1	1	1	1	1	1	1	1	-	1	1	1	1	1	1	1	1	1	1	1	1	1	1	1
557470	38	39	4	0	0	1	1	1	1	1	1	1	1	1	1	1	1	1	1	1	1	1	1	1	1	1	1	-	1	1	1	1	1	1	1	1	1	1	1	1	1	1	1	1	1	1	1	1	1
556729	38	39	3	0	0	1	1	1	1	1	1	1	1	1	1	1	1	1	1	1	1	1	1	1	1	1	1	1	1	1	1	1	1	-	1	1	1	1	1	1	1	1	1	1	1	1	1	1	1
557344	38	1	2	0	0	1	1	1	1	1	1	1	1	1	1	1	1	1	1	1	1	1	1	1	1	1	-	1	1	1	1	1	1	1	1	1	1	1	1	1	1	1	1	1	0	0	0	-	0
557388	38	0	2	0	0	1	1	1	1	1	1	1	1	1	1	1	1	1	1	1	0	1	1	1	1	1	1	1	1	1	1	1	1	1	1	1	1	1	1	1	1	1	1	1	0	0	0	0	0
556824	38	37	1	0	0	1	1	1	1	1	1	1	1	1	1	1	1	1	1	1	1	1	1	1	1	1	1	1	1	1	1	1	1	-	1	1	1	1	1	1	1	1	1	1	1	1	1	1	1
555813	38	34	1	0	0	1	1	1	1	1	1	1	1	1	1	1	1	1	1	1	1	1	1	1	1	1	1	1	1	1	1	1	1	1	1	1	1	1	1	1	1	1	-	1	1	1	1	1	1
557567	38	21	0	0	0	1	1	1	1	1	1	1	1	1	1	1	1	1	1	1	1	1	1	1	1	1	1	1	1	1	1	1	1	-	1	1	1	1	1	1	1	1	1	1	-	-	1	1	-
356105	38	0	0	40	40	1	1	1	1	1	1	1	1	1	1	1	1	1	1	1	1	1	1	1	1	1	1	1	1	1	1	1	1	1	1	-	1	1	1	1	1	1	1	1	0	0	0	0	0
356266	38	0	0	39	40	1	1	1	1	1	1	1	1	1	1	1	1	1	1	1	1	1	1	1	1	1	1	1	1	1	1	1	1	1	1	1	1	-	1	1	1	1	1	1	0	0	0	0	0
561837	38	40	7	37	40	1	1	1	1	1	1	1	1	1	1	1	1	1	1	1	1	1	1	1	1	1	1	1	1	1	1	1	1	1	1	1	1	1	1	0	1	1	1	1	1	1	1	1	1
555542	38	40	7	35	39	1	1	1	1	1	1	1	1	1	1	1	1	1	1	1	1	1	1	1	1	1	1	1	1	1	1	1	1	1	1	1	1	1	1	0	1	1	1	1	1	1	1	1	1
562460	38	0	0	33	39	1	1	1	1	1	1	1	1	1	1	1	1	1	1	-	1	1	1	1	1	1	1	1	1	1	1	1	1	1	1	1	1	1	1	1	1	1	1	1	0	0	0	0	0
560252	38	0	0	32	39	1	1	1	1	1	1	1	1	1	1	1	1	1	1	-	1	1	1	1	1	1	1	1	1	1	1	1	1	1	1	1	1	1	1	1	1	1	1	1	0	0	0	0	0
561119	38	0	0	32	39	1	1	1	1	1	1	1	1	1	1	1	1	1	1	-	1	1	1	1	1	1	1	1	1	1	1	1	1	1	1	1	1	1	1	1	1	1	1	1	0	0	0	0	0
555214	38	33	3	1	39	1	0	1	1	1	1	1	1	1	1	1	1	1	1	1	1	1	1	1	1	1	1	1	1	1	1	1	1	1	1	1	1	1	1	1	1	1	1	1	1	1	1	1	1
556647	38	0	0	40	38	1	-	1	1	1	1	1	1	1	1	1	1	1	1	1	1	1	1	1	1	1	1	1	1	1	1	1	1	1	1	1	1	1	1	1	1	1	1	1	0	0	0	0	0
555835	38	40	6	39	38	0	1	1	1	1	1	1	1	1	1	1	1	1	1	1	1	1	1	1	1	1	1	1	1	1	1	1	1	1	1	1	1	1	1	1	1	1	1	1	1	1	1	1	1
555290	38	25	4	1	38	1	0	1	1	1	1	1	1	1	1	1	1	1	1	1	1	1	1	1	1	1	1	1	1	1	1	1	1	1	1	1	1	1	1	1	1	1	1	1	1	1	-	-	1
556763	38	37	1	1	38	1	1	1	1	1	1	0	1	1	1	1	1	1	1	1	1	1	1	1	1	1	1	1	1	1	1	1	1	1	1	1	1	1	1	1	1	1	1	1	1	1	1	1	1
355711	38	40	7	40	37	1	1	1	1	1	1	1	1	1	1	1	1	1	1	1	1	1	1	1	1	1	1	1	1	1	1	1	1	1	1	1	1	1	1	1	1	1	1	0	1	1	1	1	1
561352	38	0	0	37	37	1	1	1	1	1	1	1	1	1	1	1	1	1	1	1	1	1	1	1	1	1	1	1	1	1	1	1	1	1	1	1	1	1	1	1	-	1	1	1	0	0	0	0	0
555386	38	35	3	1	37	1	0	1	1	1	1	1	1	1	1	1	1	1	1	1	1	1	1	1	1	1	1	1	1	1	1	1	1	1	1	1	1	1	1	1	1	1	1	1	1	1	1	1	1
562092	38	0	6	40	36	1	1	1	1	1	1	1	1	1	1	1	1	1	1	1	1	1	1	1	1	1	1	1	1	1	-	1	1	1	1	1	1	1	1	1	1	1	1	1	0	0	0	0	0
355985	38	0	6	37	36	1	1	1	1	1	1	1	1	1	1	1	1	1	1	1	1	1	1	1	-	1	1	1	1	1	1	1	1	1	1	1	1	1	1	1	1	1	1	1	0	0	0	0	0
562025	38	40	7	40	35	1	1	1	1	1	1	1	1	1	1	1	1	1	1	-	1	1	1	1	1	1	1	1	1	1	1	1	1	1	1	1	1	1	1	1	1	1	1	1	1	1	1	1	1
559822	38	39	7	39	35	1	1	1	1	1	1	1	1	1	1	1	1	1	1	1	1	1	1	1	1	1	1	1	1	1	1	1	1	1	1	-	1	1	1	1	1	1	1	1	1	1	1	1	1
556713	38	40	7	38	35	1	1	1	1	1	1	1	1	1	1	1	1	1	1	1	1	1	1	1	1	1	1	0	1	1	1	1	1	1	1	1	1	1	1	1	1	1	1	1	1	1	1	1	1
557211	38	39	7	37	35	1	1	1	1	1	1	1	1	1	1	1	1	1	1	1	1	1	1	1	1	1	1	0	1	1	1	1	1	1	1	1	1	1	1	1	1	1	1	1	1	1	1	1	1
356255	38	31	1	35	35	1	1	1	1	1	1	1	1	1	1	1	1	1	1	1	1	1	1	1	1	1	1	1	1	1	1	1	1	1	1	1	1	1	1	1	1	0	1	1	1	1	1	1	1
561853	38	0	1	25	35	1	1	1	1	1	1	1	1	1	1	1	1	1	1	1	1	1	1	1	1	1	1	1	1	1	1	1	1	1	1	1	1	1	1	1	1	1	1	0	0	0	0	0	0
560064	38	40	7	39	34	1	1	1	1	1	1	0	1	1	1	1	1	1	1	1	1	1	1	1	1	1	1	1	1	1	1	1	1	1	1	1	1	1	1	1	1	1	1	1	1	1	1	1	1
561640	38	1	1	30	34	1	1	1	1	1	1	1	1	1	1	1	1	1	1	1	1	1	1	1	1	1	1	1	1	1	1	1	1	1	1	1	1	1	1	1	1	1	1	0	0	0	0	0	0
561366	38	0	1	30	34	1	1	1	1	1	1	1	1	1	1	1	1	1	1	1	1	1	1	1	1	1	1	1	1	1	1	1	1	1	1	1	1	1	1	1	1	1	1	0	0	0	0	0	0
562125	38	0	1	28	34	1	1	1	1	1	1	1	1	1	1	1	1	1	1	1	1	1	1	1	1	1	1	1	1	1	1	1	1	1	1	1	1	1	1	1	1	1	1	0	0	0	0	0	0
562420	38	0	0	20	34	1	1	1	1	1	1	1	1	1	1	1	1	1	-	1	1	1	1	1	1	1	1	1	1	1	1	1	1	1	1	1	1	1	1	1	1	1	1	1	0	0	0	0	0
557417	38	34	2	37	33	1	1	1	1	1	1	1	0	1	1	1	1	1	1	1	1	1	1	1	1	1	1	1	1	1	1	1	1	1	1	1	1	1	1	1	1	1	1	1	1	1	1	1	1
556660	38	39	7	8	33	1	1	1	1	1	1	1	1	1	1	1	1	1	1	1	1	1	1	1	1	1	1	1	1	1	1	1	1	1	1	1	1	1	1	1	1	1	X	1	-	1	1	1	1
562087	38	27	0	6	33	1	1	1	1	1	1	1	1	1	1	1	1	1	1	1	1	1	1	1	1	1	1	1	1	1	1	1	1	1	1	1	1	1	1	1	1	1	1	0	-	1	1	1	1
557228	38	1	1	26	31	1	1	1	1	1	1	1	1	1	1	1	1	1	1	1	1	1	1	1	1	1	1	1	1	1	1	1	1	1	1	1	1	1	1	1	1	1	1	0	0	0	0	0	0
557670	38	40	6	0	30	1	1	1	1	1	1	1	1	1	1	1	1	1	1	1	1	1	1	1	1	1	1	1	1	1	1	1	1	X	1	1	1	1	1	1	1	1	1	1	1	1	1	1	1
557803	38	0	0	40	29	1	1	1	1	1	1	1	1	1	1	1	1	1	1	1	1	1	1	1	1	1	1	1	1	1	1	1	1	1	1	1	1	1	1	1	-	1	1	1	0	0	0	0	0
556760	38	40	7	38	29	1	1	1	1	1	1	1	1	1	1	1	1	1	1	1	1	1	1	1	1	1	1	1	1	1	1	1	1	-	1	1	1	1	1	1	1	1	1	1	1	1	1	1	1
557308	38	40	7	9	29	1	1	1	1	1	1	1	1	1	1	1	1	1	1	1	1	1	1	1	1	1	1	1	1	1	1	1	1	1	1	1	1	1	1	1	X	1	1	1	1	1	1	1	1
562577	38	40	7	8	28	1	1	1	1	1	1	1	1	1	1	1	1	1	1	1	1	1	1	1	1	1	1	1	1	1	1	1	1	1	1	1	1	1	1	1	X	1	1	1	1	1	1	1	1
556508	38	40	7	4	28	1	1	1	1	1	1	1	1	1	1	1	1	1	1	1	1	1	1	1	1	1	1	1	1	1	1	1	1	1	1	1	1	1	1	1	1	X	1	1	1	1	1	1	1
556592	38	40	7	10	26	1	1	1	1	1	1	1	1	1	1	1	1	1	1	1	1	1	1	1	1	1	1	1	1	1	1	1	1	1	1	1	1	1	1	1	1	1	X	1	1	1	1	1	1
561391	38	38	7	2	26	1	1	1	1	1	1	1	1	1	1	1	0	1	1	1	1	1	1	1	1	1	1	1	1	1	1	1	1	1	1	1	1	1	1	1	1	1	1	1	-	1	1	1	1
557852	38	40	7	37	24	1	1	1	1	1	1	-	1	1	1	1	1	1	1	1	1	1	1	1	1	1	1	1	1	1	1	1	1	1	1	1	1	1	1	1	1	1	1	1	1	1	1	1	1
556559	38	39	1	33	24	1	1	1	1	1	1	1	1	0	1	1	1	1	1	1	1	1	1	1	1	1	1	1	1	1	1	1	1	1	1	1	1	1	1	1	1	1	1	1	1	1	1	1	1
557968	38	40	7	10	23	1	1	1	1	1	1	1	1	1	1	1	1	1	1	X	1	1	1	1	1	1	1	1	1	1	1	1	1	1	1	1	1	1	1	1	1	1	1	1	1	1	1	1	1
556759	38	40	7	39	22	1	1	1	1	1	1	1	1	1	1	1	1	1	1	1	1	1	1	1	1	1	1	1	1	1	1	1	1	-	1	1	1	1	1	1	1	1	1	1	1	1	1	1	1
560776	38	0	0	34	22	1	1	1	1	1	1	1	1	1	1	1	1	1	1	1	1	1	1	1	1	1	1	1	1	1	1	1	1	1	1	-	1	1	1	1	1	1	1	1	0	0	0	0	0
356071	38	1	1	23	22	1	1	1	1	1	1	1	1	1	1	1	1	1	1	1	1	1	1	1	1	1	1	1	1	1	0	1	1	1	1	1	1	1	1	1	1	1	1	1	0	0	0	0	0
555497	38	40	7	6	21	1	1	1	1	1	1	1	1	1	1	1	1	1	1	1	1	1	1	1	1	1	1	1	1	1	1	1	1	1	1	1	1	1	1	1	X	1	1	1	1	1	1	1	1
555923	38	32	4	37	20	1	1	1	1	1	1	1	1	1	1	1	1	0	1	1	1	1	1	1	1	1	1	1	1	1	1	1	1	1	1	1	1	1	1	1	1	1	1	1	1	1	1	1	1
561418	38	40	6	4	18	1	1	1	1	1	1	1	1	1	1	1	0	1	1	1	1	1	1	1	1	1	1	1	1	1	1	1	1	1	1	1	1	1	1	1	1	1	1	1	1	1	1	1	1
355983	38	40	7	36	13	1	1	1	1	0	1	1	1	1	1	1	1	1	1	1	1	1	1	1	1	1	1	1	1	1	1	1	1	1	1	1	1	1	1	1	1	1	1	1	1	1	1	1	1
557905	38	39	7	3	13	1	1	1	1	1	1	0	1	1	1	1	1	1	1	1	1	1	1	1	1	1	1	1	1	1	1	1	1	1	1	1	1	1	1	1	1	1	1	1	1	1	1	1	1
560041	38	32	7	37	12	1	1	1	1	0	1	1	1	1	1	1	1	1	1	1	1	1	1	1	1	1	1	1	1	1	1	1	1	1	1	1	1	1	1	1	1	1	1	1	1	1	1	-	1
560624	38	39	6	37	12	1	1	1	1	0	1	1	1	1	1	1	1	1	1	1	1	1	1	1	1	1	1	1	1	1	1	1	1	1	1	1	1	1	1	1	1	1	1	1	1	1	1	1	1
556531	38	40	7	36	11	1	1	1	1	0	1	1	1	1	1	1	1	1	1	1	1	1	1	1	1	1	1	1	1	1	1	1	1	1	1	1	1	1	1	1	1	1	1	1	1	1	1	1	1
356401	38	40	7	34	11	1	1	1	1	1	1	1	1	1	1	1	1	1	1	1	1	1	1	1	1	1	1	1	1	1	0	1	1	1	1	1	1	1	1	1	1	1	1	1	1	1	1	1	1
557163	38	37	7	1	11	1	1	1	1	1	1	1	1	1	1	1	1	1	1	1	1	1	1	1	1	1	1	1	1	1	1	1	1	1	1	1	1	1	1	1	1	1	0	1	1	1	1	1	1
555278	38	39	7	32	10	1	1	1	1	1	1	1	1	1	1	1	1	1	1	1	1	1	1	1	1	1	1	1	1	1	0	1	1	1	1	1	1	1	1	1	1	1	1	1	1	1	1	1	1
356348	38	34	7	6	10	1	1	1	1	1	1	1	1	1	1	1	1	1	1	1	1	1	1	1	1	1	1	1	1	1	1	1	1	1	1	1	1	1	1	1	1	1	1	0	1	1	-	1	1
557183	38	0	0	0	10	1	1	1	1	1	1	1	1	1	1	1	1	1	1	1	-	1	1	1	1	1	1	1	1	1	1	1	1	1	1	1	1	1	1	1	1	1	1	1	0	0	0	0	-
560539	38	0	0	15	9	1	1	1	1	1	1	1	1	1	1	1	1	1	1	1	1	1	1	1	1	1	1	1	1	1	1	-	1	1	1	1	1	1	1	1	1	1	1	1	0	0	0	0	0
557538	38	0	0	4	6	1	1	1	1	1	1	1	1	1	1	1	1	1	1	1	1	1	1	1	1	1	1	1	1	1	1	1	1	-	1	1	1	1	1	1	1	1	1	1	0	0	0	0	0
556056	38	0	0	1	6	1	1	1	1	1	1	1	1	1	1	1	1	1	1	1	1	1	1	1	1	1	1	1	1	-	1	1	1	1	1	1	1	1	1	1	1	1	1	1	-	0	0	-	0
557018	38	40	7	37	5	1	1	1	1	1	1	1	1	1	1	1	1	1	1	1	1	1	1	1	1	1	1	1	1	1	1	1	1	1	1	1	1	1	-	1	1	1	1	1	1	1	1	1	1
556184	38	38	7	20	5	1	1	1	1	1	1	1	1	1	1	1	1	1	1	1	1	1	1	1	1	1	-	1	1	1	1	1	1	1	1	1	1	1	1	1	1	1	1	1	1	1	1	1	1
555651	38	39	7	10	5	1	1	1	1	1	1	1	1	1	1	1	1	1	1	1	1	1	1	1	-	1	1	1	1	1	1	1	1	1	1	1	1	1	1	1	1	1	1	1	1	1	1	1	1
558059	38	0	0	0	5	1	1	1	1	1	1	1	1	1	1	1	1	1	1	1	1	1	1	1	1	1	1	1	1	1	1	1	1	1	1	1	1	1	1	1	1	1	-	1	0	0	0	-	0
557598	38	38	7	39	4	1	1	1	1	1	1	1	1	1	1	1	1	1	1	1	1	1	1	1	1	1	1	1	1	1	1	1	1	1	1	1	1	1	1	1	1	-	1	1	1	1	1	1	1
560860	38	39	7	35	4	1	1	1	1	1	1	1	1	1	1	1	1	1	1	1	1	-	1	1	1	1	1	1	1	1	1	1	1	1	1	1	1	1	1	1	1	1	1	1	1	1	1	1	1
355857	38	39	4	20	4	1	1	1	1	1	1	1	1	1	1	1	1	1	1	1	1	1	1	1	1	1	1	1	1	1	1	1	1	1	1	1	1	1	1	1	1	1	1	0	1	1	1	1	1
557421	38	20	0	3	4	1	1	1	1	0	1	1	1	1	1	1	1	1	1	1	1	1	1	1	1	1	1	1	1	1	1	1	1	1	1	1	1	1	1	1	1	1	1	1	1	1	-	-	-
557539	38	0	0	1	4	1	1	1	1	1	1	1	1	1	1	1	1	1	1	1	1	1	1	1	1	1	1	1	1	1	1	1	1	1	1	1	1	1	1	-	1	1	1	1	0	0	0	0	0
562272	38	34	4	0	4	1	1	1	1	1	1	1	1	1	1	1	1	1	1	1	1	1	1	1	1	1	1	1	1	1	-	1	1	1	1	1	1	1	1	1	1	1	1	1	1	1	1	1	1
556202	38	31	7	5	3	1	1	1	1	1	1	1	1	1	1	1	1	1	1	1	1	1	1	1	1	1	1	1	1	X	1	1	1	1	1	1	1	1	1	1	1	1	1	1	1	1	1	1	1
557739	38	1	0	2	3	1	1	1	-	1	1	1	1	1	1	1	1	1	1	1	1	1	1	1	1	1	1	1	1	1	1	1	1	1	1	1	1	1	1	1	1	1	1	1	0	0	0	0	0
555969	38	39	1	1	3	1	1	1	1	1	1	1	1	1	1	1	1	1	1	1	1	1	1	1	1	1	1	1	1	1	-	1	1	1	1	1	1	1	1	1	1	1	1	1	1	1	1	1	1
557040	38	0	0	0	3	1	1	1	1	1	1	1	1	1	1	1	1	1	1	1	1	1	1	1	1	-	1	1	1	1	1	1	1	1	1	1	1	1	1	1	1	1	1	1	0	0	0	0	0
556844	38	38	7	5	2	1	1	1	1	1	1	1	1	1	1	1	1	1	1	1	1	1	1	1	1	1	1	1	1	1	1	1	1	-	1	1	1	1	1	1	1	1	1	1	-	1	1	1	1
557278	38	0	0	4	2	1	1	1	1	1	1	1	1	1	1	1	0	1	1	1	1	1	1	1	1	1	1	1	1	1	1	1	1	1	1	1	1	1	1	1	1	1	1	1	0	0	0	0	0
556603	38	6	1	2	2	1	1	1	1	1	1	1	1	1	1	1	0	1	1	1	1	1	1	1	1	1	1	1	1	1	1	1	1	1	1	1	1	1	1	1	1	1	1	1	-	-	-	-	0
555536	38	39	7	0	2	1	1	1	1	1	1	1	1	1	1	1	1	1	1	1	1	1	1	1	1	1	1	1	1	-	1	1	1	1	1	1	1	1	1	1	1	1	1	1	1	1	1	1	1
558830	38	34	6	0	2	1	1	1	1	1	1	1	1	1	1	1	1	1	1	-	1	1	1	1	1	1	1	1	1	1	1	1	1	1	1	1	1	1	1	1	1	1	1	1	1	1	1	1	1
558018	38	0	0	0	2	1	1	1	1	1	1	1	1	1	1	1	1	1	1	1	1	1	1	1	1	1	1	-	1	1	1	1	1	1	1	1	1	1	1	1	1	1	1	1	0	0	0	0	0
356345	38	0	2	35	1	1	1	1	1	1	1	1	1	1	1	1	1	1	1	1	1	1	1	-	1	1	1	1	1	1	1	1	1	1	1	1	1	1	1	1	1	1	1	1	-	0	0	0	0
355913	38	5	2	19	1	1	1	1	1	1	1	1	1	1	1	1	-	1	1	1	1	1	1	1	1	1	1	1	1	1	1	1	1	1	1	1	1	1	1	1	1	1	1	1	0	0	0	0	0
557683	38	40	7	8	1	1	1	1	1	1	1	1	1	1	1	1	1	1	1	1	0	1	1	1	1	1	1	1	1	1	1	1	1	1	1	1	1	1	1	1	1	1	1	1	1	1	1	1	1
556669	38	0	0	2	1	1	1	1	1	1	1	1	1	1	1	1	1	1	1	1	1	1	1	1	1	1	1	1	1	1	1	-	1	1	1	1	1	1	1	1	1	1	1	1	0	0	0	0	0
556856	38	16	1	40	0	1	1	1	1	1	1	1	1	1	1	1	1	1	1	1	1	1	1	1	1	1	1	1	1	1	1	1	1	-	1	1	1	1	1	1	1	1	1	1	-	-	-	-	-
356087	38	0	0	40	0	1	1	1	1	1	1	1	1	1	1	0	1	1	1	1	1	1	1	1	1	1	1	1	1	1	1	1	1	1	1	1	1	1	1	1	1	1	1	1	-	-	-	-	-
559774	38	0	0	40	0	1	1	1	1	1	1	1	1	1	1	0	1	1	1	1	1	1	1	1	1	1	1	1	1	1	1	1	1	1	1	1	1	1	1	1	1	1	1	1	-	-	-	-	-
560482	38	0	0	40	0	1	1	1	1	1	1	1	1	1	1	1	1	1	1	1	-	1	1	1	1	1	1	1	1	1	1	1	1	1	1	1	1	1	1	1	1	1	1	1	0	0	0	0	0
555408	38	38	7	39	0	1	1	1	1	1	1	1	1	1	1	1	1	1	1	1	1	1	1	1	1	1	1	1	1	1	1	1	1	1	1	1	1	1	1	1	1	1	-	1	1	1	1	1	1
557055	38	17	1	39	0	1	1	1	1	1	1	1	1	1	1	1	1	1	1	1	1	1	1	1	1	1	1	1	1	1	1	1	1	-	1	1	1	1	1	1	1	1	1	1	1	-	-	1	1
556651	38	0	0	39	0	1	1	1	1	1	1	1	1	1	1	1	0	1	1	1	1	1	1	1	1	1	1	1	1	1	1	1	1	1	1	1	1	1	1	1	1	1	1	1	-	-	-	-	-
561261	38	0	0	38	0	1	1	1	1	1	1	1	1	1	1	0	1	1	1	1	1	1	1	1	1	1	1	1	1	1	1	1	1	1	1	1	1	1	1	1	1	1	1	1	-	-	-	-	-
561087	38	37	6	37	0	1	1	1	1	1	1	1	1	1	1	1	1	1	1	1	1	1	1	1	1	1	1	1	1	1	1	-	1	1	1	1	1	1	1	1	1	1	1	1	1	1	1	1	1
560428	38	0	0	37	0	1	1	-	1	1	1	1	1	1	1	1	1	1	1	1	1	1	1	1	1	1	1	1	1	1	1	1	1	1	1	1	1	1	1	1	1	1	1	1	-	-	-	-	-
561292	38	0	0	37	0	1	1	1	1	1	1	1	1	1	1	1	1	1	1	1	1	1	1	1	1	1	1	1	1	1	1	1	1	1	1	1	1	1	1	1	-	1	1	1	-	-	-	-	-
356095	38	0	0	36	0	1	1	1	1	1	1	1	1	1	1	1	1	1	1	1	1	1	1	1	1	1	1	1	1	1	1	1	1	1	1	-	1	1	1	1	1	1	1	1	-	-	-	-	-
557877	38	0	0	36	0	1	1	1	1	1	1	1	1	1	1	1	1	0	1	1	1	1	1	1	1	1	1	1	1	1	1	1	1	1	1	1	1	1	1	1	1	1	1	1	-	-	-	-	-
562055	38	0	0	36	0	1	1	1	1	1	1	1	1	1	1	1	1	1	1	1	1	-	1	1	1	1	1	1	1	1	1	1	1	1	1	1	1	1	1	1	1	1	1	1	-	-	-	-	-
562608	38	0	0	35	0	1	1	1	1	1	1	1	1	1	1	1	1	1	1	1	1	1	1	1	1	1	1	-	1	1	1	1	1	1	1	1	1	1	1	1	1	1	1	1	-	-	-	-	-
356104	38	1	3	34	0	1	1	1	1	1	1	1	1	1	1	1	1	1	1	1	1	1	1	1	1	1	1	1	1	1	1	1	1	1	1	1	1	1	1	1	1	1	-	1	0	0	0	0	0
555822	38	39	7	29	0	1	1	1	1	1	1	1	1	1	1	1	1	1	1	1	1	1	1	1	1	1	1	1	1	1	1	1	1	1	1	1	1	1	0	1	1	1	1	1	1	1	1	1	1
556909	38	0	0	28	0	1	1	1	1	1	1	1	1	1	0	1	1	1	1	1	1	1	1	1	1	1	1	1	1	1	1	1	1	1	1	1	1	1	1	1	1	1	1	1	-	-	-	-	-
560446	38	0	0	28	0	1	1	1	1	1	1	1	1	1	1	1	1	1	0	1	1	1	1	1	1	1	1	1	1	1	1	1	1	1	1	1	1	1	1	1	1	1	1	1	-	-	-	-	-
561080	38	0	0	27	0	1	1	1	1	1	1	1	1	1	1	1	1	1	1	1	1	1	1	1	1	1	1	1	1	1	1	1	1	1	1	-	1	1	1	1	1	1	1	1	-	-	-	-	-
562269	38	0	0	27	0	1	1	1	1	1	1	1	1	1	1	1	1	1	1	1	1	1	1	1	1	1	1	1	1	1	1	1	1	1	1	1	1	1	1	1	1	1	-	1	-	-	-	-	-
556685	38	39	2	25	0	1	1	1	1	1	1	1	1	1	1	1	1	1	1	0	1	1	1	1	1	1	1	1	1	1	1	1	1	1	1	1	1	1	1	1	1	1	1	1	1	1	1	1	1
560648	38	0	0	20	0	1	1	1	1	1	1	1	1	1	1	1	1	1	1	1	1	1	1	1	1	1	1	1	1	1	1	-	1	1	1	1	1	1	1	1	1	1	1	1	-	-	-	-	-
557424	38	0	0	8	0	1	1	1	1	1	1	1	1	1	1	1	1	1	1	1	1	1	1	1	1	1	-	1	1	1	1	1	1	1	1	1	1	1	1	1	1	1	1	1	-	-	-	-	-
556781	38	0	0	8	0	1	1	1	1	1	1	1	1	1	1	1	1	1	-	1	1	1	1	1	1	1	1	1	1	1	1	1	1	1	1	1	1	1	1	1	1	1	1	1	-	-	-	-	-
562641	38	0	0	8	0	1	1	1	1	-	1	1	1	1	1	1	1	1	1	1	1	1	1	1	1	1	1	1	1	1	1	1	1	1	1	1	1	1	1	1	1	1	1	1	-	-	-	-	-
356350	38	0	0	7	0	1	1	1	1	1	1	1	1	1	1	1	1	1	1	1	1	1	1	1	1	1	-	1	1	1	1	1	1	1	1	1	1	1	1	1	1	1	1	1	-	-	-	-	-
560026	38	0	0	7	0	1	1	1	1	1	1	1	1	1	1	1	1	1	1	1	1	1	1	1	1	1	1	1	1	1	1	1	1	1	1	-	1	1	1	1	1	1	1	1	-	-	-	-	-
556110	38	0	0	6	0	1	1	1	1	1	1	1	1	-	1	1	1	1	1	1	1	1	1	1	1	1	1	1	1	1	1	1	1	1	1	1	1	1	1	1	1	1	1	1	-	-	-	-	-
556587	38	38	5	5	0	1	1	1	1	1	1	1	1	1	1	1	1	1	1	1	1	1	1	1	1	1	1	1	1	0	1	1	1	1	1	1	1	1	1	1	1	1	1	1	1	1	1	1	1
558062	38	0	0	5	0	1	1	1	1	1	1	1	1	1	1	1	1	1	1	1	1	1	1	1	1	-	1	1	1	1	1	1	1	1	1	1	1	1	1	1	1	1	1	1	-	-	-	-	-
356191	38	0	0	5	0	1	1	1	1	1	1	1	1	1	1	1	1	1	1	1	1	1	1	1	1	1	1	1	1	1	1	1	1	1	1	-	1	1	1	1	1	1	1	1	-	-	-	-	-
556959	38	0	0	5	0	1	1	1	1	1	1	1	1	1	1	1	1	1	1	1	1	1	1	1	1	1	1	1	1	1	1	1	1	1	-	1	1	1	1	1	1	1	1	1	-	-	-	-	-
561302	38	0	0	5	0	1	1	1	1	1	1	1	1	1	1	1	1	1	1	1	1	1	1	1	-	1	1	1	1	1	1	1	1	1	1	1	1	1	1	1	1	1	1	1	-	-	-	-	-
556947	38	0	0	4	0	1	0	1	1	1	1	1	1	1	1	1	1	1	1	1	1	1	1	1	1	1	1	1	1	1	1	1	1	1	1	1	1	1	1	1	1	1	1	1	-	-	-	-	-
559766	38	0	0	4	0	1	1	1	1	1	1	1	1	1	1	1	1	1	1	1	1	1	1	1	1	1	1	1	1	1	1	1	1	1	1	1	-	1	1	1	1	1	1	1	-	-	-	-	-
560441	38	0	0	4	0	1	1	1	1	1	1	1	1	1	1	1	1	1	-	1	1	1	1	1	1	1	1	1	1	1	1	1	1	1	1	1	1	1	1	1	1	1	1	1	-	-	-	-	-
560376	38	0	0	3	0	1	1	1	1	1	1	1	1	1	1	1	1	1	1	1	1	1	1	1	1	0	1	1	1	1	1	1	1	1	1	1	1	1	1	1	1	1	1	1	-	-	-	-	-
356269	38	0	0	3	0	1	1	1	1	1	1	1	1	1	1	1	1	1	1	1	1	1	1	1	1	1	1	1	1	1	1	1	1	1	1	1	1	1	1	1	-	1	1	1	-	-	-	-	-
555944	38	0	0	3	0	1	1	1	1	1	1	1	1	1	1	1	1	1	-	1	1	1	1	1	1	1	1	1	1	1	1	1	1	1	1	1	1	1	1	1	1	1	1	1	-	-	-	-	-
556927	38	0	0	3	0	1	1	1	1	1	1	1	1	1	1	1	1	1	1	1	1	1	1	1	1	1	1	1	1	1	1	1	1	1	1	-	1	1	1	1	1	1	1	1	-	-	-	-	-
557090	38	0	0	3	0	1	1	1	1	1	1	1	1	1	1	1	1	1	1	1	1	1	1	1	1	1	1	1	1	1	1	1	1	1	1	1	1	1	1	1	-	1	1	1	-	-	-	-	-
558204	38	0	0	3	0	1	1	1	1	1	1	1	1	1	1	1	1	1	1	1	1	-	1	1	1	1	1	1	1	1	1	1	1	1	1	1	1	1	1	1	1	1	1	1	-	-	-	-	-
562091	38	0	0	3	0	1	1	1	1	1	1	1	1	1	1	1	1	1	-	1	1	1	1	1	1	1	1	1	1	1	1	1	1	1	1	1	1	1	1	1	1	1	1	1	-	-	-	-	-
562674	38	0	0	3	0	1	1	1	1	1	1	1	1	1	1	1	1	1	1	-	1	1	1	1	1	1	1	1	1	1	1	1	1	1	1	1	1	1	1	1	1	1	1	1	-	-	-	-	-
557595	38	4	0	2	0	1	1	1	1	1	1	1	1	1	1	1	1	1	1	1	1	1	1	1	1	1	-	1	1	1	1	1	1	1	1	1	1	1	1	1	1	1	1	1	1	0	-	0	-
355898	38	0	0	2	0	1	1	1	1	1	1	1	1	1	1	1	1	1	1	1	0	1	1	1	1	1	1	1	1	1	1	1	1	1	1	1	1	1	1	1	1	1	1	1	-	-	-	-	-
555577	38	0	0	2	0	1	1	1	1	1	1	1	1	1	1	1	1	1	1	1	1	1	1	1	1	-	1	1	1	1	1	1	1	1	1	1	1	1	1	1	1	1	1	1	-	-	-	-	-
555680	38	0	0	2	0	1	1	1	1	1	1	1	1	1	1	1	1	1	1	1	1	1	1	1	1	1	1	1	1	1	1	1	1	1	1	1	1	1	1	1	1	1	1	0	-	-	-	-	-
557552	38	0	0	2	0	1	1	1	1	1	1	1	1	1	1	1	1	1	1	0	1	1	1	1	1	1	1	1	1	1	1	1	1	1	1	1	1	1	1	1	1	1	1	1	-	-	-	-	-
558481	38	0	0	2	0	1	1	1	1	1	1	1	1	1	1	1	1	1	1	1	1	1	1	1	1	1	1	-	1	1	1	1	1	1	1	1	1	1	1	1	1	1	1	1	-	-	-	-	-
356148	38	0	0	2	0	1	1	1	1	1	1	1	1	1	1	1	1	1	1	1	1	1	1	1	1	1	1	1	1	1	-	1	1	1	1	1	1	1	1	1	1	1	1	1	-	-	-	-	-
356161	38	0	0	2	0	1	1	1	1	1	1	1	1	1	1	1	1	1	1	1	1	1	1	1	1	1	1	-	1	1	1	1	1	1	1	1	1	1	1	1	1	1	1	1	-	-	-	-	-
557251	38	0	0	2	0	1	1	1	1	1	1	1	1	1	1	1	1	1	1	1	1	1	1	1	1	1	1	1	1	1	1	1	1	1	1	1	1	1	1	1	1	1	-	1	-	-	-	-	-
557530	38	0	0	2	0	1	1	1	1	1	1	1	1	1	1	1	1	1	1	1	1	1	1	1	1	1	1	-	1	1	1	1	1	1	1	1	1	1	1	1	1	1	1	1	-	-	-	-	-
557682	38	0	0	2	0	1	1	1	1	1	1	1	1	1	1	1	1	1	-	1	1	1	1	1	1	1	1	1	1	1	1	1	1	1	1	1	1	1	1	1	1	1	1	1	-	-	-	-	-
557936	38	0	0	2	0	1	1	1	1	1	1	1	1	1	1	1	1	1	1	1	1	1	1	1	0	1	1	1	1	1	1	1	1	1	1	1	1	1	1	1	1	1	1	1	-	-	-	-	-
558073	38	0	0	1	0	1	1	1	1	1	1	1	1	1	1	1	1	1	1	1	1	1	1	1	1	1	1	1	1	1	1	1	1	1	1	1	1	1	1	1	1	1	-	1	-	-	-	-	-
556810	38	0	0	1	0	1	1	1	1	1	1	1	1	1	1	1	1	1	1	1	1	1	1	1	1	1	1	1	1	1	1	1	1	1	1	-	1	1	1	1	1	1	1	1	0	0	0	-	0
556990	38	0	0	1	0	1	1	1	1	1	1	1	1	1	1	1	1	1	1	1	1	1	1	1	1	1	1	1	1	1	1	1	1	1	1	1	1	1	1	1	1	1	-	1	-	-	-	-	-
557138	38	0	0	1	0	1	1	1	1	1	1	1	1	1	1	1	1	1	1	1	1	1	1	1	1	1	1	1	1	1	1	1	1	1	1	1	1	1	1	1	1	1	-	1	-	-	-	-	-
561761	38	0	0	1	0	1	1	1	1	1	1	1	1	1	1	1	0	1	1	1	1	1	1	1	1	1	1	1	1	1	1	1	1	1	1	1	1	1	1	1	1	1	1	1	-	-	-	-	-
557853	38	0	0	1	0	1	1	1	1	1	1	1	1	1	1	1	1	1	1	1	1	1	1	1	1	1	1	1	1	1	1	1	1	1	1	1	1	1	1	1	1	1	-	1	-	-	-	-	-
555520	38	0	0	1	0	1	1	1	1	1	1	1	1	1	1	1	1	1	1	1	1	1	1	1	1	1	1	-	1	1	1	1	1	1	1	1	1	1	1	1	1	1	1	1	-	-	-	-	-
555621	38	0	0	1	0	1	1	1	1	1	1	1	1	1	1	1	1	1	1	1	1	1	1	1	1	1	1	1	1	1	1	1	1	1	1	1	1	1	1	1	1	1	-	1	-	-	-	-	-
557800	38	0	0	1	0	1	1	1	1	1	1	1	1	1	1	1	1	1	1	1	1	1	1	1	1	1	1	1	1	1	1	1	1	1	1	1	1	1	1	1	-	1	1	1	-	-	-	-	-
558219	38	0	0	1	0	1	1	1	1	1	1	1	1	1	1	1	1	1	1	-	1	1	1	1	1	1	1	1	1	1	1	1	1	1	1	1	1	1	1	1	1	1	1	1	-	-	-	-	-
558378	38	0	0	1	0	1	1	1	1	1	1	1	1	1	1	1	1	1	1	1	1	1	1	1	1	1	1	-	1	1	1	1	1	1	1	1	1	1	1	1	1	1	1	1	-	-	-	-	-
556673	37	0	0	0	0	1	1	1	1	1	1	1	1	1	1	1	1	1	1	1	1	1	1	1	1	1	1	1	1	1	-	1	1	-	1	1	1	1	1	1	1	1	1	1	-	-	-	-	-
556930	37	0	0	0	0	1	1	1	1	1	1	1	1	1	1	1	-	1	1	1	1	1	1	1	1	1	1	1	1	1	1	1	1	1	1	1	1	1	1	1	1	0	1	1	-	-	-	-	-
557097	37	0	0	0	0	1	1	1	1	1	1	1	1	1	1	1	1	-	1	1	1	1	1	1	1	1	1	1	1	1	1	-	1	1	1	1	1	1	1	1	1	1	1	1	-	-	-	-	-
557226	37	0	0	0	0	1	1	1	1	1	1	1	1	1	1	1	1	1	1	1	1	1	1	1	1	1	1	1	1	1	1	-	1	1	1	1	1	-	1	1	1	1	1	1	-	-	-	-	-
557396	37	0	0	0	0	1	1	1	1	1	1	1	1	1	-	1	1	1	1	1	1	1	1	1	1	1	1	1	1	1	1	1	1	1	1	1	1	1	1	1	-	1	1	1	-	-	-	-	-
557410	37	0	0	0	0	1	1	1	1	1	1	1	1	1	1	1	0	1	1	1	-	1	1	1	1	1	1	1	1	1	1	1	1	1	1	1	1	1	1	1	1	1	1	1	-	-	-	-	-
557486	37	0	0	0	0	1	1	1	1	1	1	1	1	1	1	1	1	1	1	1	1	1	1	1	1	1	1	1	1	-	1	1	1	-	1	1	1	1	1	1	1	1	1	1	-	-	-	-	-
557584	37	0	0	0	0	1	1	1	1	1	1	-	1	1	1	1	1	1	0	1	1	1	1	1	1	1	1	1	1	1	1	1	1	1	1	1	1	1	1	1	1	1	1	1	-	-	-	-	-
557845	37	0	0	0	0	1	1	1	1	1	1	1	1	1	1	1	1	1	1	1	1	1	-	1	-	1	1	1	1	1	1	1	1	1	1	1	1	1	1	1	1	1	1	1	-	-	-	-	-
557889	37	0	0	0	0	1	1	1	1	1	1	1	0	1	1	1	1	1	1	1	1	1	1	1	1	1	1	1	1	1	1	1	1	1	1	1	-	1	1	1	1	1	1	1	-	-	-	-	-
561945	37	0	0	0	0	1	1	1	1	1	1	1	1	1	1	1	1	1	1	1	1	1	1	1	1	1	1	-	1	1	1	1	1	1	1	1	1	1	1	1	1	1	-	1	-	-	-	-	-
355691	37	0	0	0	0	1	1	1	1	1	1	1	1	1	1	1	1	1	1	1	-	1	1	1	1	1	1	1	1	1	1	1	1	-	1	1	1	1	1	1	1	1	1	1	-	-	-	-	-
355980	37	0	0	0	0	1	1	1	1	1	1	1	1	1	1	1	1	1	1	1	1	1	1	1	1	-	1	1	1	-	1	1	1	1	1	1	1	1	1	1	1	1	1	1	-	-	-	-	-
356141	37	0	0	0	0	1	1	1	1	1	1	1	1	1	1	1	1	1	1	-	1	1	1	1	1	1	1	1	1	1	1	1	1	1	1	1	1	-	1	1	1	1	1	1	-	-	-	-	-
356252	37	0	0	0	0	1	1	1	1	1	1	1	1	1	1	1	1	1	1	1	1	1	1	1	1	1	1	1	1	1	1	-	1	1	1	-	1	1	1	1	1	1	1	1	-	-	-	-	-
555431	37	0	0	0	0	1	1	1	1	1	1	1	1	1	1	1	1	1	1	-	-	1	1	1	1	1	1	1	1	1	1	1	1	1	1	1	1	1	1	1	1	1	1	1	-	-	-	-	-
555441	37	0	0	0	0	1	1	1	1	1	1	1	1	1	1	1	-	1	1	1	1	1	1	1	1	1	1	1	1	1	-	1	1	1	1	1	1	1	1	1	1	1	1	1	-	-	-	-	-
555568	37	0	0	0	0	1	1	1	1	1	1	1	1	1	1	1	1	1	-	1	1	1	1	1	1	1	1	1	1	1	1	1	1	1	1	1	1	1	-	1	1	1	1	1	-	-	-	-	-
555731	37	0	0	0	0	1	1	1	1	1	1	1	1	1	1	1	1	1	1	1	-	1	1	1	1	1	1	-	1	1	1	1	1	1	1	1	1	1	1	1	1	1	1	1	-	-	-	-	-
556841	37	0	0	0	0	1	1	1	1	1	1	1	1	1	1	1	1	1	1	1	1	1	1	1	1	1	1	-	1	1	1	1	1	1	1	1	1	1	-	1	1	1	1	1	-	-	-	-	-
556915	37	0	0	0	0	1	1	1	1	1	1	1	1	1	1	1	1	1	-	-	1	1	1	1	1	1	1	1	1	1	1	1	1	1	1	1	1	1	1	1	1	1	1	1	-	-	-	-	-
556992	37	0	0	0	0	1	1	1	1	1	1	1	1	1	1	1	1	1	1	1	1	1	1	1	1	1	1	1	1	1	1	1	1	1	1	-	1	-	1	1	1	1	1	1	-	-	-	-	-
557066	37	0	0	0	0	1	1	1	1	1	1	1	1	1	1	1	1	1	-	1	1	-	1	1	1	1	1	1	1	1	1	1	1	1	1	1	1	1	1	1	1	1	1	1	-	-	-	-	-
557078	37	0	0	0	0	1	1	1	1	1	1	1	1	1	1	1	1	1	1	1	1	1	1	1	1	-	1	1	-	1	1	1	1	1	1	1	1	1	1	1	1	1	1	1	-	-	-	-	-
557099	37	0	0	0	0	1	1	1	1	1	1	1	1	1	1	1	-	1	1	1	1	1	1	1	1	1	1	1	1	1	1	1	1	1	1	1	1	1	1	1	1	1	0	1	-	-	-	-	-
557266	37	0	0	0	0	1	1	1	1	1	1	1	1	1	1	1	1	1	1	1	1	1	1	1	1	1	1	-	1	1	-	1	1	1	1	1	1	1	1	1	1	1	1	1	-	-	-	-	-
557320	37	0	0	0	0	1	1	1	1	1	1	1	1	1	1	1	1	1	1	1	1	1	1	1	1	1	1	-	1	1	1	1	1	1	1	1	1	1	-	1	1	1	1	1	-	-	-	-	-
557576	37	0	0	0	0	-	1	1	1	1	1	1	1	1	1	1	1	1	1	1	1	1	1	1	1	1	1	1	1	1	1	1	1	-	1	1	1	1	1	1	1	1	1	1	-	-	-	-	-
557624	37	0	0	0	0	1	1	1	1	1	1	1	1	1	1	1	1	1	-	-	1	1	1	1	1	1	1	1	1	1	1	1	1	1	1	1	1	1	1	1	1	1	1	1	-	-	-	-	-
557654	37	0	0	0	0	1	1	1	1	1	1	1	1	1	1	1	1	1	1	-	1	1	1	1	1	1	1	1	1	1	-	1	1	1	1	1	1	1	1	1	1	1	1	1	-	-	-	-	-
557675	37	0	0	0	0	1	1	1	1	1	1	1	1	1	1	1	1	1	1	1	1	1	1	1	1	1	1	1	1	1	1	-	1	-	1	1	1	1	1	1	1	1	1	1	-	-	-	-	-
557793	37	0	0	0	0	1	1	1	1	1	1	1	1	1	1	1	1	1	1	1	1	1	1	1	1	1	1	-	1	1	1	1	1	1	1	1	1	1	-	1	1	1	1	1	-	-	-	-	-
557798	37	0	0	0	0	1	1	1	1	1	1	1	1	1	1	1	1	1	1	1	1	1	1	1	1	-	1	1	1	1	-	1	1	1	1	1	1	1	1	1	1	1	1	1	-	-	-	-	-
557823	37	0	0	0	0	1	1	1	1	1	1	1	1	1	1	1	1	1	-	0	1	1	1	1	1	1	1	1	1	1	1	1	1	1	1	1	1	1	1	1	1	1	1	1	-	-	-	-	-
557904	37	0	0	0	0	1	1	1	1	1	1	1	1	1	1	1	1	1	1	1	1	-	1	1	1	1	1	1	1	1	1	1	1	1	1	1	1	1	1	1	1	1	-	1	-	-	-	-	-
557962	37	0	0	0	0	1	1	1	1	1	1	1	1	1	1	1	1	1	1	1	1	1	1	1	1	1	1	-	1	-	1	1	1	1	1	1	1	1	1	1	1	1	1	1	-	-	-	-	-
557971	37	0	0	0	0	1	1	1	1	1	1	1	1	1	1	1	1	1	1	0	1	1	1	1	1	1	1	1	1	1	1	-	1	1	1	1	1	1	1	1	1	1	1	1	-	-	-	-	-
557993	37	0	0	0	0	1	1	1	1	1	1	-	1	1	1	1	1	1	1	1	1	1	1	1	1	1	1	1	1	1	1	1	1	1	1	1	1	-	1	1	1	1	1	1	-	-	-	-	-
558058	37	0	0	0	0	1	1	1	1	-	1	1	1	1	1	1	1	1	1	1	1	1	1	-	1	1	1	1	1	1	1	1	1	1	1	1	1	1	1	1	1	1	1	1	-	-	-	-	-
558088	37	0	0	0	0	1	1	1	1	1	1	1	-	1	1	1	1	1	1	1	1	1	1	1	1	1	1	1	1	1	1	1	1	1	1	1	1	1	1	1	1	1	-	1	-	-	-	-	-
556637	37	0	0	0	0	1	1	1	1	1	1	1	1	1	1	1	1	1	1	1	1	1	1	1	1	1	1	0	1	1	1	1	1	1	1	1	1	1	1	1	1	0	1	1	0	-	-	0	0
557058	37	0	0	0	0	1	1	1	1	1	1	1	1	1	1	1	0	1	1	1	1	1	1	1	1	1	1	1	1	1	1	1	1	1	1	1	1	1	1	1	1	1	-	1	-	-	-	-	0
557076	37	0	0	0	0	1	1	1	1	1	1	1	0	1	1	1	1	1	1	1	1	1	1	1	1	1	1	1	1	1	1	1	1	1	1	1	1	1	1	1	1	1	1	0	0	0	0	0	0
557080	37	0	0	0	0	1	1	1	1	1	-	1	1	1	1	1	1	1	1	1	1	1	1	1	1	1	-	1	1	1	1	1	1	1	1	1	1	1	1	1	1	1	1	1	0	0	0	0	0
557524	37	0	0	0	0	1	1	1	1	1	1	1	1	1	1	1	1	1	-	1	1	1	1	1	1	-	1	1	1	1	1	1	1	1	1	1	1	1	1	1	1	1	1	1	0	0	0	0	0
557631	37	0	0	0	0	1	1	1	1	1	-	1	1	1	1	1	0	1	1	1	1	1	1	1	1	1	1	1	1	1	1	1	1	1	1	1	1	1	1	1	1	1	1	1	0	0	0	0	0
558108	37	0	0	0	0	0	1	1	1	1	1	1	1	1	1	1	1	1	1	1	1	-	1	1	1	1	1	1	1	1	1	1	1	1	1	1	1	1	1	1	1	1	1	1	0	-	0	0	-
561331	37	0	0	0	0	1	1	1	1	1	1	0	1	1	1	1	0	1	1	1	1	1	1	1	1	1	1	1	1	1	1	1	1	1	1	1	1	1	1	1	1	1	1	1	0	0	0	0	0
556493	37	40	7	0	0	1	1	1	1	1	1	1	1	1	1	1	1	1	1	1	1	1	1	1	1	1	1	1	1	1	1	1	1	1	1	1	1	-	1	1	1	-	1	1	1	1	1	1	1
557426	37	0	6	0	0	1	1	1	1	1	1	1	1	1	1	1	1	1	1	1	1	1	1	1	1	1	1	1	1	1	1	1	1	-	1	1	1	1	1	1	1	1	1	0	0	0	0	0	0
557455	37	0	4	0	0	1	1	1	1	1	1	-	1	1	1	1	1	1	1	1	1	1	1	1	1	1	1	1	1	1	1	1	1	1	1	1	1	1	1	1	-	1	1	1	0	0	0	0	0
556756	37	37	1	0	0	1	1	1	1	1	1	1	1	1	1	1	1	-	1	1	1	1	1	1	1	1	1	1	1	1	-	1	1	1	1	1	1	1	1	1	1	1	1	1	1	1	1	1	1
557870	37	0	1	0	0	1	1	1	1	1	1	1	1	1	1	1	1	1	1	1	-	1	1	1	1	1	1	1	1	1	1	1	1	1	1	1	1	1	1	1	1	1	-	1	0	0	0	0	0
561844	37	40	7	32	40	1	1	1	0	1	1	1	1	1	1	1	1	1	1	1	1	1	1	1	1	1	0	1	1	1	1	1	1	1	1	1	1	1	1	1	1	1	1	1	1	1	1	1	1
560834	37	0	0	32	39	1	1	1	1	1	1	1	1	1	1	1	1	1	1	1	1	1	1	1	1	1	1	1	-	1	1	-	1	1	1	1	1	1	1	1	1	1	1	1	0	0	0	0	0
556646	37	38	6	8	37	1	-	1	1	1	1	1	1	1	1	1	1	1	1	1	1	1	1	1	1	1	1	1	1	1	-	1	1	1	1	1	1	1	1	1	1	1	1	1	1	1	1	1	1
560289	37	0	4	39	34	1	1	1	1	1	1	1	1	1	1	1	1	1	1	1	1	1	1	1	1	1	1	0	1	1	1	1	1	1	1	1	1	1	1	1	-	1	1	1	0	0	0	0	0
356295	37	0	0	36	34	1	1	1	1	1	1	1	1	1	1	1	1	1	1	1	1	1	1	1	1	-	1	1	1	1	1	-	1	1	1	1	1	1	1	1	1	1	1	1	0	0	0	0	0
561339	37	0	0	30	33	1	1	1	1	1	1	1	1	1	1	1	1	1	1	1	1	1	1	1	-	1	1	1	1	1	1	1	1	1	1	1	1	1	1	1	1	1	-	1	0	0	0	0	0
557270	37	0	0	20	33	1	1	1	1	1	1	1	1	1	1	1	1	1	1	1	1	1	1	1	1	1	1	1	1	1	0	1	1	1	1	1	1	1	1	1	1	0	1	1	0	0	0	0	0
560695	37	0	1	39	32	1	1	1	1	1	1	1	1	1	1	1	1	1	1	1	1	1	1	1	1	1	1	1	1	1	1	-	1	1	1	-	1	1	1	1	1	1	1	1	0	0	0	0	0
555930	37	40	5	17	32	1	1	1	1	1	1	1	1	1	1	0	1	1	1	1	1	1	1	1	1	1	1	1	1	1	1	1	1	1	1	1	1	1	1	1	0	1	1	1	1	1	1	1	1
557711	37	0	1	32	30	1	1	1	1	1	1	0	1	1	1	1	1	1	1	1	1	1	1	1	1	1	1	1	1	1	1	1	1	1	1	1	1	1	1	1	1	1	1	0	0	0	0	0	0
560278	37	0	0	38	29	1	1	1	1	1	1	1	1	1	1	1	1	1	1	1	1	1	1	1	1	1	1	1	1	1	1	-	1	1	1	-	1	1	1	1	1	1	1	1	0	0	0	0	0
557785	37	0	1	28	29	1	1	1	1	1	1	0	1	1	1	1	1	1	1	1	1	1	1	1	1	1	1	1	1	1	1	1	1	1	1	1	1	1	1	1	1	1	1	0	0	0	0	0	0
556067	37	40	7	17	29	1	1	1	1	1	1	1	1	1	1	0	1	1	1	1	1	1	1	1	1	1	1	1	1	1	0	1	1	1	1	1	1	1	1	1	1	1	1	1	1	1	1	1	1
557284	37	39	7	8	28	1	1	1	1	1	1	0	1	1	1	1	1	1	1	1	1	1	1	1	1	1	1	1	1	1	1	1	1	1	1	1	1	1	0	1	1	1	1	1	1	1	1	1	1
560921	37	1	4	2	28	1	1	1	0	1	1	1	1	1	1	1	1	1	1	1	1	1	1	1	1	1	1	1	1	1	1	-	1	1	1	1	1	1	1	1	1	1	1	1	0	0	0	0	0
555873	37	40	7	38	27	1	1	1	1	1	1	1	1	1	1	1	1	1	1	1	1	1	1	1	1	1	1	1	1	1	1	1	1	1	1	1	1	1	1	1	-	1	-	1	1	1	1	1	1
555512	37	35	0	6	27	1	1	1	1	1	1	1	1	1	1	1	1	1	1	1	1	1	1	1	1	-	1	1	1	-	1	1	1	1	1	1	1	1	1	1	1	1	1	1	1	1	1	1	1
560169	37	34	7	40	26	1	1	1	1	1	1	1	1	1	1	1	1	1	1	1	1	1	1	1	1	1	1	1	1	1	1	1	1	1	1	-	1	1	1	1	1	1	-	1	1	1	-	-	1
556599	37	40	7	13	25	1	1	1	1	1	1	1	1	1	1	1	1	X	1	1	1	1	1	1	1	1	1	1	1	1	1	1	1	1	1	1	1	1	1	1	1	1	X	1	1	1	1	1	1
556593	37	20	5	0	22	0	0	1	1	1	1	1	1	1	1	1	1	1	1	1	1	1	1	1	1	1	1	1	1	1	1	1	1	1	1	1	1	1	1	1	1	1	1	1	-	-	-	-	1
557360	37	36	6	36	18	1	-	1	1	-	1	1	1	1	1	1	1	1	1	1	1	1	1	1	1	1	1	1	1	1	1	1	1	1	1	1	1	1	1	1	1	1	1	1	-	1	1	1	1
556705	37	39	4	0	18	0	-	1	1	1	1	1	1	1	1	1	1	1	1	1	1	1	1	1	1	1	1	1	1	1	1	1	1	1	1	1	1	1	1	1	1	1	1	1	1	1	1	1	1
562476	37	0	0	2	17	1	1	1	1	1	1	1	1	1	1	1	1	1	1	1	1	1	1	1	1	1	1	1	1	1	1	-	1	1	1	1	1	-	1	1	1	1	1	1	0	0	0	0	0
560433	37	1	0	37	16	1	1	1	1	1	1	1	1	1	1	1	1	1	1	1	1	1	1	1	1	1	1	1	1	1	1	-	1	1	1	1	1	-	1	1	1	1	1	1	0	0	0	0	0
560516	37	39	7	7	16	1	1	1	1	1	1	1	1	1	1	1	1	1	1	1	1	1	1	1	1	1	1	1	1	1	1	1	1	1	1	1	1	1	1	1	1	1	-	0	1	1	1	1	1
558513	37	40	6	0	15	1	1	1	1	1	1	1	1	1	1	1	0	1	1	1	1	1	1	1	1	1	1	1	-	1	1	1	1	1	1	1	1	1	1	1	1	1	1	1	1	1	1	1	1
562109	37	0	0	40	13	1	1	1	1	1	1	1	1	1	1	1	1	1	1	1	0	1	1	1	1	1	1	1	1	1	1	1	1	1	1	1	1	1	1	1	1	1	0	1	0	0	0	0	0
557921	37	34	3	24	13	1	1	1	1	1	1	1	1	1	1	1	1	1	1	1	0	1	1	1	1	1	1	1	1	-	1	1	1	1	1	1	1	1	1	1	1	1	1	1	-	1	1	-	1
555239	37	36	5	0	13	1	1	1	1	1	1	0	1	1	1	1	1	1	0	1	1	1	1	1	1	1	1	1	1	1	1	1	1	1	1	1	1	1	1	1	1	1	1	1	1	1	1	1	1
557385	37	34	3	22	12	1	1	1	1	1	1	1	1	1	1	1	1	1	1	1	0	1	1	1	1	1	1	1	1	0	1	1	1	1	1	1	1	1	1	1	1	1	1	1	0	1	1	-	1
558037	37	37	4	0	12	1	1	1	1	1	1	0	1	1	1	1	1	1	0	1	1	1	1	1	1	1	1	1	1	1	1	1	1	1	1	1	1	1	1	1	1	1	1	1	1	1	1	1	1
555311	37	37	5	0	11	1	1	1	1	1	1	-	1	1	1	1	1	1	0	1	1	1	1	1	1	1	1	1	1	1	1	1	1	1	1	1	1	1	1	1	1	1	1	1	1	1	1	1	1
557578	37	9	4	0	8	-	1	1	1	1	1	1	1	1	1	1	1	1	1	1	1	1	1	1	1	1	-	1	1	1	1	1	1	1	1	1	1	1	1	1	1	1	1	1	1	-	-	1	-
556260	37	39	4	0	6	1	1	1	1	1	1	-	1	1	1	1	1	1	-	1	1	1	1	1	1	1	1	1	1	1	1	1	1	1	1	1	1	1	1	1	1	1	1	1	1	1	1	1	1
557537	37	0	0	17	5	1	1	1	1	1	1	0	1	1	1	1	1	1	1	1	1	1	1	1	1	1	1	1	1	1	1	1	1	1	1	1	1	1	1	1	1	1	0	1	0	0	0	0	0
561004	37	0	5	28	4	1	1	1	1	1	1	1	1	1	1	1	1	1	1	1	1	1	1	1	1	1	1	1	1	1	1	-	1	1	1	1	1	-	1	1	1	1	1	1	0	0	0	0	0
557032	37	0	0	16	4	1	1	1	1	1	1	0	1	1	1	1	1	1	1	1	1	1	1	1	1	1	1	1	1	1	1	1	1	1	1	1	1	1	1	1	1	1	0	1	0	0	0	0	0
558102	37	35	5	6	4	1	1	1	0	1	1	1	1	1	1	1	1	1	1	1	1	1	1	1	1	1	1	-	1	1	1	1	1	1	1	1	1	1	1	1	1	1	1	1	1	1	1	1	1
560306	37	0	0	0	4	1	1	1	1	1	1	1	1	1	1	1	1	1	1	1	1	1	1	1	1	1	1	1	1	1	1	1	1	-	1	1	1	1	-	1	1	1	1	1	0	0	0	0	0
355887	37	34	6	39	3	1	1	1	1	1	1	0	1	1	1	0	1	1	1	1	1	1	1	1	1	1	1	1	1	1	1	1	1	1	1	1	1	1	1	1	1	1	1	1	1	1	-	1	-
356370	37	0	0	39	3	1	1	1	1	1	1	1	1	1	1	1	1	1	1	1	1	1	1	-	1	1	1	1	1	-	1	1	1	1	1	1	1	1	1	1	1	1	1	1	0	0	0	0	0
557419	37	0	0	27	2	1	1	1	1	1	0	1	1	1	1	1	1	1	1	1	1	1	1	1	1	1	1	1	1	1	0	1	1	1	1	1	1	1	1	1	1	1	1	1	0	0	0	0	0
560134	37	0	6	4	2	1	1	1	1	1	1	1	1	1	1	1	1	1	0	1	1	1	1	1	1	1	0	1	1	1	1	1	1	1	1	1	1	1	1	1	1	1	1	1	0	0	0	0	-
356209	37	34	7	39	1	1	1	1	1	-	1	1	1	1	1	1	1	1	1	1	1	1	1	1	1	1	1	1	1	1	1	1	1	1	1	1	1	1	0	1	1	1	1	1	-	1	1	1	1
560625	37	0	0	36	1	1	1	1	1	1	1	1	1	1	1	1	1	1	1	1	1	1	1	1	1	1	1	1	1	1	1	1	-	1	1	1	-	1	1	1	1	1	1	1	0	0	0	0	0
555625	37	39	7	0	1	1	1	1	1	1	1	1	1	1	1	1	1	1	1	1	1	1	1	1	1	1	1	-	1	1	1	1	1	1	1	1	1	1	1	1	1	-	1	1	1	1	1	1	1
556741	37	40	3	0	1	1	1	1	1	1	1	1	1	1	1	1	1	1	0	1	1	1	1	1	1	1	1	1	1	1	1	1	1	1	1	1	1	1	1	1	1	1	0	1	1	1	1	1	1
557242	37	0	0	0	1	-	1	1	1	1	1	1	1	1	1	1	1	1	1	1	1	1	1	1	1	1	1	1	1	1	1	1	1	1	1	1	1	-	1	1	1	1	1	1	0	0	0	0	0
355752	37	0	0	40	0	1	1	1	1	1	1	1	1	1	0	1	1	1	1	1	1	1	1	1	1	1	1	1	1	1	1	1	1	1	1	1	1	1	1	1	1	1	1	0	-	-	-	-	-
356088	37	0	0	40	0	1	1	1	1	1	1	1	1	1	0	1	1	1	1	1	1	1	1	1	1	1	1	1	1	1	1	1	1	1	1	1	1	1	1	1	1	1	1	0	-	-	-	-	-
356184	37	0	0	40	0	1	1	1	1	1	1	1	1	1	1	1	1	1	1	1	1	1	1	1	1	1	1	1	1	1	1	1	1	1	1	-	1	1	1	1	0	1	1	1	-	-	-	-	-
561547	37	0	0	40	0	1	1	1	1	0	0	1	1	1	1	1	1	1	1	1	1	1	1	1	1	1	1	1	1	1	1	1	1	1	1	1	1	1	1	1	1	1	1	1	-	-	-	-	-
556291	37	0	0	38	0	1	1	1	1	1	1	0	1	1	1	1	1	1	1	1	1	1	1	1	1	1	1	1	1	1	1	1	1	1	1	1	1	1	1	1	0	1	1	1	-	-	-	-	-
560753	37	0	0	38	0	0	1	1	1	1	1	1	1	1	1	1	1	1	1	1	1	1	1	1	1	1	1	1	1	1	1	1	1	1	1	1	1	1	1	1	0	1	1	1	0	0	0	0	0
555714	37	0	0	37	0	1	1	1	1	1	1	1	0	1	1	1	1	1	1	0	1	1	1	1	1	1	1	1	1	1	1	1	1	1	1	1	1	1	1	1	1	1	1	1	-	-	-	-	-
561185	37	0	0	37	0	1	1	1	1	1	1	1	1	1	1	0	1	1	1	1	1	1	1	1	1	1	1	1	1	1	1	1	1	1	1	1	1	1	1	1	1	1	-	1	-	-	-	-	-
355814	37	0	0	36	0	0	1	1	1	1	1	1	1	1	1	1	1	1	1	1	1	1	1	1	1	1	1	1	1	1	1	1	1	1	1	1	1	1	1	1	-	1	1	1	-	-	-	-	-
560651	37	0	0	36	0	1	1	1	1	1	1	1	1	1	1	1	1	0	-	1	1	1	1	1	1	1	1	1	1	1	1	1	1	1	1	1	1	1	1	1	1	1	1	1	-	-	-	-	-
557716	37	0	0	34	0	1	1	1	1	1	1	1	1	1	1	1	0	1	1	1	1	1	1	1	1	1	1	1	1	1	0	1	1	1	1	1	1	1	1	1	1	1	1	1	-	-	-	-	-
355876	37	0	0	31	0	1	1	1	1	1	1	1	1	1	1	1	1	1	1	1	0	1	1	1	1	-	1	1	1	1	1	1	1	1	1	1	1	1	1	1	1	1	1	1	-	-	-	-	-
557444	37	0	0	22	0	1	1	1	0	1	1	1	1	1	1	1	1	1	1	1	1	1	1	1	1	1	0	1	1	1	1	1	1	1	1	1	1	1	1	1	1	1	1	1	-	-	-	-	-
555639	37	0	0	11	0	1	1	1	1	1	1	1	1	1	1	1	0	1	1	1	1	1	1	1	1	1	1	1	-	1	1	1	1	1	1	1	1	1	1	1	1	1	1	1	-	-	-	-	-
558369	37	0	0	9	0	1	1	1	1	1	1	1	1	1	1	1	1	-	1	1	1	1	1	1	1	1	1	1	1	1	1	1	1	1	1	1	1	-	1	1	1	1	1	1	-	-	-	-	-
559735	37	0	0	7	0	1	1	1	1	-	1	1	1	1	1	1	1	1	1	1	1	1	1	1	1	1	1	1	1	1	1	1	1	1	1	1	1	1	1	1	1	1	0	1	-	-	-	-	-
561220	37	0	0	7	0	1	1	1	1	1	1	1	1	1	1	1	1	1	1	1	1	1	1	1	1	1	1	1	1	1	1	1	1	-	1	1	1	1	-	1	1	1	1	1	-	-	-	-	-
355795	37	0	0	6	0	1	1	1	1	1	1	1	1	1	1	1	1	1	1	1	1	1	1	1	1	-	1	1	1	1	1	1	1	1	1	1	1	1	1	1	1	1	-	1	-	-	-	-	-
558099	37	0	0	6	0	1	-	1	1	1	1	1	1	1	1	1	1	1	1	1	1	1	1	1	1	1	1	1	1	1	-	1	1	1	1	1	1	1	1	1	1	1	1	1	-	-	-	-	-
561089	37	0	0	6	0	1	1	1	0	1	1	-	1	1	1	1	1	1	1	1	1	1	1	1	1	1	1	1	1	1	1	1	1	1	1	1	1	1	1	1	1	1	1	1	-	-	-	-	-
556264	37	0	0	5	0	1	1	1	1	1	1	1	1	1	1	1	1	1	1	1	-	1	1	1	1	1	1	1	1	1	1	1	1	1	1	1	1	1	1	1	1	-	1	1	-	-	-	-	-
555524	37	0	0	5	0	1	1	1	1	1	1	1	1	1	1	1	1	1	1	1	1	1	1	1	1	-	1	1	1	-	1	1	1	1	1	1	1	1	1	1	1	1	1	1	-	-	-	-	-
556045	37	0	0	5	0	1	1	1	1	1	1	1	1	1	1	1	1	1	1	1	1	1	1	1	1	1	1	1	1	1	-	1	1	1	1	1	1	1	1	1	-	1	1	1	-	-	-	-	-
560062	37	0	0	5	0	1	1	1	1	1	1	1	1	1	1	1	1	1	1	1	1	1	1	1	1	1	1	1	1	1	-	1	1	1	1	1	1	1	1	1	1	-	1	1	-	-	-	-	-
557365	37	0	0	4	0	1	1	1	1	1	1	1	1	1	1	1	1	1	1	1	1	1	1	1	1	1	1	1	1	1	1	1	1	1	1	1	1	1	1	1	-	1	0	1	-	-	-	-	-
560365	37	0	0	4	0	1	1	1	1	1	1	1	1	1	1	1	1	1	1	1	1	1	1	1	1	1	1	1	1	1	1	1	1	1	1	-	-	1	1	1	1	1	1	1	-	-	-	-	-
561209	37	0	0	4	0	1	1	1	1	1	1	1	1	-	-	1	1	1	1	1	1	1	1	1	1	1	1	1	1	1	1	1	1	1	1	1	1	1	1	1	1	1	1	1	-	-	-	-	-
555673	37	0	0	3	0	1	1	1	1	1	1	1	1	1	1	1	1	1	1	1	1	1	1	1	-	1	1	1	1	1	1	1	1	1	1	1	1	1	1	1	1	1	-	1	-	-	-	-	-
555074	37	0	0	3	0	1	1	1	1	1	1	1	1	1	1	0	1	1	0	1	1	1	1	1	1	1	1	1	1	1	1	1	1	1	1	1	1	1	1	1	1	1	1	1	-	-	-	-	-
556216	37	0	0	3	0	1	1	1	1	1	1	1	1	1	1	1	1	1	1	1	1	1	-	1	1	1	1	1	1	1	1	1	1	1	1	1	1	1	1	1	1	0	1	1	-	-	-	-	-
557378	37	0	0	3	0	1	1	1	1	1	1	-	1	1	1	1	1	1	1	1	1	1	1	1	1	1	1	1	1	1	1	1	1	1	1	1	1	1	1	1	1	-	1	1	-	-	-	-	-
557998	37	0	0	3	0	1	1	1	1	1	1	1	1	1	1	1	1	1	1	1	1	1	1	-	1	1	1	1	1	-	1	1	1	1	1	1	1	1	1	1	1	1	1	1	-	-	-	-	-
560098	37	0	0	3	0	1	1	1	1	-	1	1	1	1	1	1	1	1	1	1	1	1	1	1	-	1	1	1	1	1	1	1	1	1	1	1	1	1	1	1	1	1	1	1	-	-	-	-	-
556847	37	31	0	2	0	1	1	1	1	1	1	1	1	1	1	1	1	1	1	1	1	1	1	1	1	1	1	1	1	1	1	1	1	-	1	1	1	1	1	1	1	1	1	-	1	1	1	1	1
355818	37	0	0	2	0	1	1	1	1	1	1	1	1	1	1	0	1	1	1	1	1	1	1	1	1	1	1	1	1	1	1	1	1	1	1	1	1	1	1	0	1	1	1	1	0	-	0	0	0
556770	37	0	0	2	0	1	1	1	-	1	1	1	1	1	1	1	1	1	1	1	1	1	1	1	1	1	1	1	1	1	1	1	1	-	1	1	1	1	1	1	1	1	1	1	0	0	0	0	0
557295	37	0	0	2	0	1	1	1	1	1	1	1	1	1	1	1	0	1	1	1	1	1	1	1	1	1	1	1	1	-	1	1	1	1	1	1	1	1	1	1	1	1	1	1	-	-	-	-	-
557662	37	0	0	2	0	1	1	1	1	1	1	1	1	1	1	1	1	1	1	1	1	1	1	1	1	1	-	1	1	1	1	1	1	1	1	1	1	-	1	1	1	1	1	1	-	-	-	-	-
356363	37	0	0	2	0	1	1	1	1	1	1	1	1	1	1	1	1	1	1	-	1	1	1	1	1	1	1	1	1	1	1	1	1	1	1	1	1	-	1	1	1	1	1	1	-	-	-	-	-
556809	37	0	0	2	0	1	1	1	1	1	1	1	1	1	1	1	1	1	1	1	1	1	1	-	1	1	1	1	-	1	1	1	1	1	1	1	1	1	1	1	1	1	1	1	-	-	-	-	-
556864	37	0	0	2	0	1	1	1	1	-	1	1	1	1	1	1	1	1	1	1	1	1	1	1	1	1	1	1	1	1	1	1	1	1	1	1	1	1	1	1	-	1	1	1	-	-	-	-	-
556870	37	0	0	2	0	1	1	1	1	1	1	1	1	1	1	1	1	1	-	1	1	1	1	1	1	1	1	1	1	1	1	1	1	1	1	1	1	1	-	1	1	1	1	1	-	-	-	-	-
557404	37	0	0	2	0	1	1	1	1	1	1	1	1	1	1	1	1	1	1	1	1	1	1	1	1	1	1	1	1	1	1	1	1	1	1	1	1	1	1	1	-	-	1	1	-	-	-	-	-
557597	37	0	0	2	0	1	1	1	1	1	1	1	1	1	1	1	1	1	-	1	1	1	1	1	1	1	1	1	1	1	1	1	-	1	1	1	1	1	1	1	1	1	1	1	-	-	-	-	-
557640	37	0	0	2	0	1	1	1	1	1	1	1	1	1	1	1	1	1	1	1	1	-	1	1	1	1	1	1	1	1	1	1	-	1	1	1	1	1	1	1	1	1	1	1	-	-	-	-	-
557732	37	0	0	2	0	1	1	1	1	1	1	1	1	1	1	1	1	1	1	1	1	1	1	1	1	1	1	1	1	1	1	-	1	1	1	1	1	-	1	1	1	1	1	1	-	-	-	-	-
557922	37	0	0	2	0	1	1	1	1	1	1	1	1	1	1	1	1	1	-	1	1	1	1	1	1	1	1	-	1	1	1	1	1	1	1	1	1	1	1	1	1	1	1	1	-	-	-	-	-
557496	37	0	0	1	0	1	1	1	1	1	1	-	1	1	1	1	1	1	1	1	1	1	1	1	1	1	1	-	1	1	1	1	1	1	1	1	1	1	1	1	1	1	1	1	-	-	-	-	-
557009	37	0	0	1	0	1	1	1	1	1	1	1	1	1	1	0	1	1	1	1	1	1	1	1	1	1	1	1	1	1	1	1	1	1	1	1	1	1	1	0	1	1	1	1	0	-	0	0	0
557619	37	0	0	1	0	1	-	1	1	1	1	1	1	1	1	1	1	1	0	1	1	1	1	1	1	1	1	1	1	1	1	1	1	1	1	1	1	1	1	1	1	1	1	1	-	0	0	0	-
558034	37	0	0	1	0	1	1	1	1	1	1	0	1	1	1	1	1	1	1	1	1	1	1	1	1	1	1	1	1	1	1	1	1	1	1	1	1	1	1	1	1	1	1	0	0	0	0	0	0
555242	37	0	0	1	0	1	1	1	1	1	1	1	1	1	1	1	1	1	1	1	1	1	1	1	0	1	1	1	1	-	1	1	1	1	1	1	1	1	1	1	1	1	1	1	-	-	-	-	-
556418	37	0	0	1	0	1	1	1	1	1	1	1	1	1	1	1	1	1	1	-	1	1	1	1	1	1	1	1	1	1	1	1	1	1	1	1	1	1	1	1	-	1	1	1	-	-	-	-	-
556436	37	0	0	1	0	1	1	1	1	1	1	1	1	1	1	1	1	1	1	-	1	1	1	1	1	1	1	1	1	1	1	1	1	1	1	1	1	1	1	1	1	1	-	1	-	-	-	-	-
557450	37	0	0	1	0	1	1	1	1	1	1	1	1	1	1	1	1	1	1	1	1	1	1	1	1	1	1	1	1	1	1	-	1	1	1	1	1	-	1	1	1	1	1	1	-	-	-	-	-
557606	37	0	0	1	0	1	1	1	1	1	1	1	1	1	1	1	1	1	1	1	1	1	1	1	1	-	1	1	1	1	1	1	1	-	1	1	1	1	1	1	1	1	1	1	-	-	-	-	-
557717	37	0	0	1	0	1	1	1	1	1	1	1	1	1	1	1	1	1	1	1	1	1	1	1	1	1	1	-	1	1	1	1	1	-	1	1	1	1	1	1	1	1	1	1	-	-	-	-	-
557758	37	0	0	1	0	-	1	1	1	1	1	1	1	1	1	1	0	1	1	1	1	1	1	1	1	1	1	1	1	1	1	1	1	1	1	1	1	1	1	1	1	1	1	1	-	-	-	-	-
558052	37	0	0	1	0	1	1	1	1	1	1	1	1	1	1	1	1	1	1	1	1	1	1	1	1	1	-	1	-	1	1	1	1	1	1	1	1	1	1	1	1	1	1	1	-	-	-	-	-
558132	37	0	0	1	0	1	1	1	1	1	1	1	1	1	1	1	1	1	1	1	1	1	1	1	1	1	1	-	1	1	1	1	1	1	1	1	1	1	1	-	1	1	1	1	-	-	-	-	-
555059	36	0	0	0	0	1	1	1	1	1	1	1	1	1	1	1	1	1	1	1	1	1	1	1	1	-	1	1	1	1	1	1	1	-	-	1	1	1	1	1	1	1	1	1	-	-	-	-	-
557074	36	0	0	0	0	1	1	1	1	1	1	1	1	1	1	1	1	1	1	1	1	1	1	1	1	-	1	1	1	1	1	1	1	1	-	-	1	1	1	1	1	1	1	1	-	-	-	-	-
557111	36	0	0	0	0	-	1	1	1	1	1	1	1	1	1	1	1	1	1	1	-	1	1	1	1	1	1	-	1	1	1	1	1	1	1	1	1	1	1	1	1	1	1	1	-	-	-	-	-
556396	36	0	0	0	0	1	1	1	1	0	1	1	1	1	1	0	1	1	1	1	1	1	1	1	1	1	1	1	1	1	-	1	1	1	1	1	1	1	1	1	1	1	1	1	-	-	-	-	-
556740	36	0	0	0	0	0	1	1	1	1	1	1	0	0	1	1	1	1	1	1	1	1	1	1	1	1	1	1	1	1	1	1	1	1	1	1	1	1	1	1	1	1	1	1	-	-	-	-	-
557047	36	0	0	0	0	1	1	1	1	1	0	1	1	1	1	0	1	1	1	1	1	1	1	1	1	1	1	1	1	1	1	1	1	1	1	1	1	1	1	0	1	1	1	1	-	-	-	-	-
557352	36	0	0	0	0	0	1	1	1	1	1	1	0	0	1	1	1	1	1	1	1	1	1	1	1	1	1	1	1	1	1	1	1	1	1	1	1	1	1	1	1	1	1	1	-	-	-	-	-
557394	36	0	0	0	0	1	1	1	1	1	1	1	1	1	1	1	1	1	-	0	1	1	1	1	1	1	1	1	1	1	1	1	1	1	1	1	1	1	1	1	-	1	1	1	-	-	-	-	-
562389	36	0	0	0	0	1	1	1	1	1	1	1	1	1	1	1	1	1	-	1	1	1	1	1	1	1	1	-	1	1	1	1	1	1	1	1	1	1	-	1	1	1	1	1	-	-	-	-	-
556538	36	0	0	0	0	1	1	1	1	1	1	1	1	1	1	1	1	1	1	1	1	1	1	1	-	1	1	-	1	1	1	1	1	1	1	1	1	1	-	1	1	1	1	1	-	-	-	-	-
556604	36	0	0	0	0	1	1	1	1	1	1	1	1	1	1	1	1	1	-	-	1	1	1	1	-	1	1	1	1	1	1	1	1	1	1	1	1	1	1	1	1	1	1	1	-	-	-	-	-
556659	36	0	0	0	0	-	-	1	1	1	1	1	1	1	1	1	1	1	1	1	1	1	1	1	1	1	1	1	1	1	1	1	1	1	1	1	1	1	1	1	1	1	1	0	-	-	-	-	-
556697	36	0	0	0	0	1	1	1	1	1	0	1	1	1	1	1	1	1	1	1	1	1	1	1	1	1	1	1	1	1	1	1	1	1	1	1	1	1	1	-	0	1	1	1	-	-	-	-	-
556732	36	0	0	0	0	1	1	1	1	1	1	1	1	1	1	1	1	1	-	1	1	1	1	1	1	1	1	1	1	1	1	1	1	1	1	1	1	1	1	1	-	1	-	1	-	-	-	-	-
556854	36	0	0	0	0	1	1	1	1	1	1	1	1	1	1	1	1	1	1	1	1	1	1	1	1	1	1	1	1	1	1	1	1	-	1	1	1	1	1	1	-	1	-	1	-	-	-	-	-
556884	36	0	0	0	0	1	1	1	1	1	1	1	1	1	1	1	1	1	1	1	1	1	-	1	-	1	1	1	1	1	1	1	1	-	1	1	1	1	1	1	1	1	1	1	-	-	-	-	-
556925	36	0	0	0	0	1	1	1	1	1	1	1	1	1	1	1	1	1	1	1	1	1	1	1	1	1	1	1	1	1	1	-	1	1	1	1	1	-	1	1	1	1	-	1	-	-	-	-	-
556969	36	0	0	0	0	1	1	1	1	1	1	1	1	1	1	1	1	1	1	1	1	1	1	1	1	-	1	1	1	1	1	-	1	1	1	1	1	1	1	1	-	1	1	1	-	-	-	-	-
557035	36	0	0	0	0	1	1	1	-	1	1	1	1	1	1	1	1	1	1	1	1	1	1	1	1	1	-	1	1	1	1	1	1	1	1	1	1	1	1	1	1	-	1	1	-	-	-	-	-
557094	36	0	0	0	0	1	1	1	1	1	1	1	1	1	1	1	1	1	1	1	1	1	1	1	1	1	1	-	1	1	1	1	1	1	1	-	1	-	1	1	1	1	1	1	-	-	-	-	-
557114	36	0	0	0	0	1	1	1	1	1	1	1	1	1	1	1	1	1	-	1	1	1	1	1	1	-	1	1	1	1	1	1	1	1	1	1	1	1	1	1	1	-	1	1	-	-	-	-	-
557151	36	0	0	0	0	1	1	1	1	1	1	1	1	1	1	1	0	1	1	1	1	1	1	1	1	0	0	1	1	1	1	1	1	1	1	1	1	1	1	1	1	1	1	1	-	-	-	-	-
557160	36	0	0	0	0	1	1	1	1	1	1	1	1	1	1	1	1	1	1	1	1	-	1	1	1	-	1	1	1	-	1	1	1	1	1	1	1	1	1	1	1	1	1	1	-	-	-	-	-
557273	36	0	0	0	0	1	1	1	1	1	1	1	1	1	1	1	1	1	1	1	1	-	1	1	1	1	1	1	1	-	1	1	1	1	1	1	1	-	1	1	1	1	1	1	-	-	-	-	-
557319	36	0	0	0	0	1	0	1	1	1	1	1	1	1	1	1	1	1	1	1	1	1	1	1	1	1	1	1	1	-	1	1	1	1	1	1	1	1	0	1	1	1	1	1	-	-	-	-	-
557349	36	0	0	0	0	1	1	-	1	1	1	1	1	1	1	1	-	1	1	1	1	-	1	1	1	1	1	1	1	1	1	1	1	1	1	1	1	1	1	1	1	1	1	1	-	-	-	-	-
557555	36	0	0	0	0	1	1	1	1	1	1	1	1	1	1	1	1	1	1	-	1	1	1	-	1	1	1	1	1	1	1	1	1	1	1	1	1	1	1	1	-	1	1	1	-	-	-	-	-
557759	36	0	0	0	0	1	1	1	-	1	1	1	1	1	1	1	1	1	1	1	0	1	1	1	1	1	1	0	1	1	1	1	1	1	1	1	1	1	1	1	1	1	1	1	-	-	-	-	-
557780	36	0	0	0	0	-	1	1	1	1	1	1	1	1	1	1	1	1	1	1	0	1	1	1	1	1	1	1	1	1	1	0	1	1	1	1	1	1	1	1	1	1	1	1	-	-	-	-	-
557884	36	0	0	0	0	1	1	1	1	1	1	1	1	1	1	1	1	-	1	-	1	1	1	1	1	1	1	1	1	1	1	1	1	1	1	-	1	1	1	1	1	1	1	1	-	-	-	-	-
557913	36	0	0	0	0	1	1	1	1	1	1	1	-	1	1	1	1	1	-	1	1	1	1	1	1	1	1	1	1	1	1	1	1	-	1	1	1	1	1	1	1	1	1	1	-	-	-	-	-
558089	36	0	0	0	0	-	1	1	1	1	1	1	1	1	1	1	1	1	1	1	1	1	1	1	1	-	1	1	1	1	0	1	1	1	1	1	1	1	1	1	1	1	1	1	-	-	-	-	-
558274	36	0	0	0	0	1	1	1	1	1	1	1	1	1	1	1	1	1	1	1	-	1	1	1	-	1	1	-	1	1	1	1	1	1	1	1	1	1	1	1	1	1	1	1	-	-	-	-	-
558397	36	0	0	0	0	1	1	1	1	1	1	1	1	1	1	1	1	1	1	1	1	1	1	1	1	1	1	1	1	1	1	1	1	1	1	1	1	1	1	1	-	-	-	1	-	-	-	-	-
556650	36	0	0	0	0	1	1	-	1	1	1	1	1	1	1	1	1	1	1	1	1	1	1	1	1	1	1	1	1	1	-	1	1	1	1	1	1	1	1	1	1	1	-	1	0	0	0	0	0
556812	36	0	0	0	0	1	1	1	1	1	1	1	1	1	1	1	1	1	0	1	1	1	1	1	1	1	1	1	1	1	1	1	1	-	1	1	1	1	1	1	1	1	1	0	0	0	0	0	0
557120	36	0	0	0	0	1	1	1	1	1	1	0	1	1	1	1	0	1	1	1	1	1	1	1	1	1	1	1	1	1	1	1	1	1	1	1	1	1	1	1	1	1	1	0	0	0	0	0	0
557302	36	0	0	0	0	1	1	1	1	1	1	1	0	1	1	1	1	1	1	0	1	-	1	1	1	1	1	1	1	1	1	1	1	1	1	1	1	1	1	1	1	1	1	1	0	0	0	0	0
555295	36	40	7	0	0	0	1	1	1	1	1	1	1	1	1	1	1	1	1	1	1	1	1	1	1	1	1	-	1	1	1	1	1	1	1	1	1	1	1	-	1	1	1	1	1	1	1	1	1
557006	36	37	6	0	0	1	1	1	-	-	1	1	1	1	1	1	1	1	1	1	1	1	1	1	1	1	1	1	1	1	1	1	1	1	1	1	-	1	1	1	1	1	1	1	1	1	1	1	1
562229	36	30	6	0	0	1	1	1	1	1	1	-	1	1	1	0	1	1	1	1	1	1	1	1	1	1	1	0	1	1	1	1	1	1	1	1	1	1	1	1	1	1	1	1	0	1	1	-	1
558022	36	28	2	0	0	1	1	1	1	0	1	1	1	1	1	1	1	1	1	0	1	1	1	1	1	1	1	1	1	-	1	1	1	1	1	1	1	1	1	1	1	1	1	1	-	1	1	1	1
557540	36	0	2	0	0	1	1	1	1	1	1	1	1	1	1	1	1	1	-	1	0	1	1	1	1	1	1	1	1	1	1	1	1	-	1	1	1	1	1	1	1	1	1	1	0	0	0	0	0
555595	36	8	0	0	0	1	1	1	0	1	1	1	1	1	1	1	0	1	1	-	1	1	1	1	1	1	1	1	1	1	1	1	1	1	1	1	1	1	1	1	1	1	1	1	0	-	-	0	-
556778	36	2	0	0	0	1	1	1	1	1	1	1	1	1	1	1	1	1	0	1	1	1	1	1	1	1	-	1	1	1	1	1	1	1	1	1	1	1	1	1	1	1	0	1	0	0	0	0	0
557476	36	0	0	40	40	1	1	1	0	1	1	1	1	1	1	1	0	1	-	1	1	1	1	1	1	1	1	1	1	1	1	1	1	1	1	1	1	1	1	1	1	1	1	1	0	0	0	0	0
558106	36	40	7	40	38	1	1	1	1	1	1	1	1	1	1	1	0	1	1	0	1	1	1	1	1	1	1	1	1	1	1	1	1	1	1	1	1	1	1	1	1	1	1	0	1	1	1	1	1
562253	36	0	4	40	38	1	1	1	1	1	1	1	1	1	1	1	1	1	1	1	1	1	1	1	1	-	1	0	1	1	1	1	1	1	1	1	1	1	1	1	-	1	1	1	0	0	0	0	0
355806	36	0	6	37	37	1	1	1	1	1	1	1	1	1	1	1	1	-	1	1	1	1	1	1	1	1	1	0	1	1	1	1	1	1	1	1	1	1	1	1	-	1	1	1	0	0	0	0	0
559760	36	0	0	38	36	1	1	1	1	1	1	1	-	1	1	1	1	-	1	1	1	-	1	1	1	1	1	1	1	1	1	1	1	1	1	1	1	1	1	1	1	1	1	1	0	0	0	0	0
556661	36	37	7	37	36	1	0	1	0	1	1	1	1	1	1	1	1	1	1	1	1	1	1	1	1	1	1	1	1	1	1	1	1	1	1	1	1	1	1	1	0	1	1	1	1	1	1	1	1
561193	36	0	0	39	35	1	1	1	1	1	1	1	1	1	1	1	1	1	1	1	1	1	1	1	1	1	1	1	1	1	1	-	-	1	1	-	1	1	1	1	1	1	1	1	0	0	0	0	0
556568	36	39	0	9	34	1	1	1	1	1	-	1	1	1	1	1	1	1	1	1	1	1	1	1	1	1	1	0	1	1	1	1	1	-	1	1	1	1	1	1	1	1	1	1	1	1	1	1	1
557544	36	36	1	36	32	1	1	-	1	1	1	1	1	1	1	1	-	1	1	1	1	1	1	1	1	1	1	1	1	1	-	1	1	1	1	1	1	1	1	1	1	1	1	1	1	1	1	1	-
355658	36	0	6	29	31	1	1	1	1	1	1	1	1	1	1	1	1	1	0	1	1	1	1	1	1	1	1	1	1	1	1	1	1	1	1	1	1	1	1	1	1	-	1	-	0	0	0	0	0
557989	36	0	1	30	29	1	1	1	1	1	1	1	1	1	1	1	1	1	-	-	1	1	1	1	1	1	1	1	1	1	1	1	1	1	1	1	1	1	1	1	1	1	1	0	0	0	0	0	0
557932	36	39	0	7	27	1	1	1	1	1	1	1	1	0	1	1	X	1	1	1	1	1	1	1	1	1	1	1	1	1	1	1	1	1	1	1	1	1	1	1	1	X	1	1	1	1	1	1	1
557801	36	0	0	37	26	1	1	1	1	1	1	1	1	1	1	1	1	0	1	1	1	1	1	1	1	1	1	-	1	1	1	1	1	1	1	1	1	1	0	1	1	1	1	1	0	0	0	0	0
556590	36	2	0	28	26	1	1	1	1	1	1	1	1	1	1	1	1	-	1	1	1	1	1	1	1	1	-	1	1	1	1	1	1	1	1	1	1	1	1	1	1	1	0	1	0	0	0	0	0
556973	36	34	6	3	24	1	1	1	1	0	1	1	1	1	1	1	0	1	1	1	1	1	1	1	1	1	1	1	1	1	1	1	1	1	1	1	1	1	1	1	1	1	1	0	1	1	-	1	1
557702	36	0	0	4	16	1	1	1	1	1	1	1	1	1	1	1	1	1	1	-	1	1	1	1	1	1	1	1	1	1	-	1	1	1	1	1	1	1	1	1	1	1	-	1	0	0	0	0	0
560786	36	0	0	9	11	1	1	1	1	1	1	1	1	1	1	1	1	1	1	1	1	1	1	1	1	1	1	-	1	1	1	-	1	1	1	1	1	1	1	1	1	1	-	1	0	0	0	0	0
557233	36	37	6	0	10	1	1	1	1	1	1	1	1	0	1	0	1	1	1	1	1	1	1	1	1	1	1	1	1	1	0	1	1	1	1	1	1	1	1	1	1	1	1	1	1	1	1	1	1
557742	36	39	7	20	5	1	1	1	1	1	1	1	1	1	1	1	0	1	1	1	-	1	1	1	1	1	1	1	1	1	1	1	1	1	1	1	1	1	0	1	1	1	1	1	1	1	1	1	1
556123	36	35	7	2	3	1	1	1	1	1	1	-	1	1	1	-	1	1	1	1	1	-	1	1	1	1	1	1	1	1	1	1	1	1	1	1	1	1	1	1	1	1	1	1	1	1	1	1	1
555611	36	34	1	0	2	1	1	1	1	1	1	1	1	1	1	1	1	1	1	1	1	1	1	1	1	1	1	1	1	1	-	1	1	1	1	1	1	1	1	-	1	-	1	1	1	1	1	1	1
356271	36	37	7	39	1	1	-	1	1	-	1	1	1	1	1	1	1	1	1	1	1	1	1	1	1	1	1	1	1	1	1	1	1	1	1	1	1	1	-	1	1	1	1	1	1	1	1	1	1
556504	36	0	0	40	0	1	1	1	1	1	1	1	1	1	0	1	1	1	1	1	1	1	1	1	1	1	1	1	1	-	1	1	1	1	1	1	1	1	1	1	1	1	1	0	-	-	-	-	-
561083	36	29	7	39	0	1	0	1	1	0	1	1	1	1	1	1	1	1	1	1	1	1	1	1	1	1	1	1	1	1	1	1	1	1	1	1	1	1	0	1	1	1	1	1	1	-	-	-	-
556574	36	0	0	39	0	1	1	-	1	1	1	1	1	1	0	0	1	1	1	1	1	1	1	1	1	1	1	1	1	1	1	1	1	1	1	1	1	1	1	1	1	1	1	1	-	-	-	-	-
558191	36	0	0	39	0	1	1	1	1	1	1	0	1	1	1	1	1	0	1	1	1	1	1	1	1	1	1	1	1	1	1	1	1	1	1	1	1	1	1	1	1	1	1	0	-	-	-	-	-
560367	36	0	0	38	0	1	1	1	0	1	1	1	1	1	1	1	1	0	0	1	1	1	1	1	1	1	1	1	1	1	1	1	1	1	1	1	1	1	1	1	1	1	1	1	-	-	-	-	-
561531	36	0	0	38	0	1	0	1	0	1	1	1	1	1	1	1	1	1	1	1	1	1	1	1	1	1	1	1	1	1	1	1	1	1	1	1	1	1	1	1	0	1	1	1	-	-	-	-	-
561230	36	0	0	36	0	1	1	1	0	1	1	1	1	1	1	1	0	1	1	1	1	1	1	1	1	1	1	1	1	1	1	1	1	1	1	1	1	1	-	1	1	1	1	1	-	-	-	-	-
556537	36	0	0	34	0	1	1	1	1	1	1	1	1	1	1	1	1	1	1	1	1	1	1	1	1	1	1	1	1	1	1	-	1	1	1	1	1	-	1	-	1	1	1	1	-	-	-	-	-
557536	36	0	0	30	0	1	1	1	1	1	1	1	1	1	1	1	1	1	1	1	1	-	1	1	-	1	1	1	1	1	-	1	1	1	1	1	1	1	1	1	1	1	1	1	-	-	-	-	-
559803	36	0	0	24	0	1	1	1	1	1	1	1	0	1	1	0	1	1	1	0	1	1	1	1	1	1	1	1	1	1	1	1	1	1	1	1	1	1	1	1	1	1	1	1	-	-	-	-	-
557836	36	0	0	8	0	-	-	1	1	1	1	1	-	1	1	1	1	1	1	1	1	1	1	1	1	1	1	1	1	1	1	1	1	1	1	1	1	1	1	1	1	1	1	1	-	-	-	-	-
557910	36	0	0	8	0	1	1	1	1	1	1	1	1	1	1	1	1	1	1	1	1	1	1	1	-	-	1	1	1	-	1	1	1	1	1	1	1	1	1	1	1	1	1	1	-	-	-	-	-
561038	36	34	0	7	0	1	0	1	1	1	1	1	1	1	1	1	0	1	1	1	1	1	1	1	1	1	1	1	1	1	1	1	1	1	1	1	1	1	1	1	0	1	1	1	1	1	1	-	1
559791	36	0	0	7	0	1	1	1	1	1	1	1	1	-	1	1	1	1	1	-	1	1	1	1	1	1	1	1	1	1	1	1	1	1	1	1	1	1	1	1	-	1	1	1	-	-	-	-	-
559741	36	0	0	6	0	1	1	1	1	-	1	1	1	1	1	1	1	1	1	1	1	1	1	1	1	1	1	1	1	1	1	1	1	1	1	1	-	1	-	1	1	1	1	1	-	-	-	-	-
561493	36	0	0	6	0	1	1	1	1	1	1	1	1	1	1	1	1	1	1	-	1	1	1	1	1	1	1	1	1	1	1	1	1	1	1	1	1	1	-	1	1	1	1	-	-	-	-	-	-
562705	36	0	0	5	0	1	1	1	1	1	1	1	1	1	1	1	1	1	1	1	1	1	1	1	1	1	1	1	1	1	1	1	1	1	-	-	-	1	1	1	1	1	1	1	-	-	-	-	-
555652	36	0	0	5	0	1	1	1	1	1	1	1	1	1	1	1	1	1	1	1	1	1	1	1	1	-	1	1	1	1	1	1	1	-	1	1	1	1	-	1	1	1	1	1	-	-	-	-	-
556619	36	0	0	5	0	1	-	1	1	1	1	1	1	1	1	1	1	1	1	1	1	1	1	1	1	1	1	1	1	1	1	1	1	-	1	1	1	1	1	1	1	1	-	1	-	-	-	-	-
557071	36	0	0	5	0	1	1	1	1	1	1	1	1	1	1	1	1	1	1	1	1	1	1	1	1	1	1	0	1	1	0	1	1	1	1	1	1	1	1	1	1	1	-	1	-	-	-	-	-
557024	36	0	0	4	0	1	1	1	1	1	1	1	1	1	1	1	0	1	-	1	1	1	1	1	1	1	1	1	1	1	1	1	1	1	1	1	1	1	-	1	1	1	1	1	-	-	-	-	-
557841	36	0	0	4	0	1	1	1	1	1	1	1	1	1	1	1	1	1	1	1	1	1	1	-	1	1	-	1	1	1	1	1	1	1	1	1	1	1	1	1	1	1	0	1	-	-	-	-	-
560985	36	0	0	3	0	1	1	1	1	1	1	-	1	-	1	1	1	1	-	1	1	1	1	1	1	1	1	1	1	1	1	1	1	1	1	1	1	1	1	1	1	1	1	1	-	-	-	-	-
556105	36	0	0	2	0	1	1	1	1	1	1	1	1	1	1	1	1	1	1	1	1	1	1	1	1	1	1	-	1	-	1	1	1	1	1	1	1	1	-	1	1	1	1	1	-	-	-	-	-
556243	36	0	0	2	0	1	1	1	1	1	1	1	0	0	1	1	1	1	1	1	1	1	1	1	1	1	1	0	1	1	1	1	1	1	1	1	1	1	1	1	1	1	1	1	-	-	-	-	-
555730	36	0	0	2	0	-	1	1	1	1	1	1	1	1	1	0	1	1	1	-	1	1	1	1	1	1	1	1	1	1	1	1	1	1	1	1	1	1	1	1	1	1	1	1	-	-	-	-	-
555862	36	0	0	2	0	1	1	1	0	1	1	0	1	1	1	1	0	1	1	1	1	1	1	1	1	1	1	1	1	1	1	1	1	1	1	1	1	1	1	1	1	1	1	1	-	-	-	-	-
562474	36	0	0	2	0	1	1	1	1	1	1	1	1	1	1	1	1	1	1	1	1	1	1	1	1	1	1	1	1	1	1	-	1	1	1	-	-	1	1	1	1	1	1	1	-	-	-	-	-
558344	36	0	2	1	0	1	1	1	1	1	1	-	1	1	1	1	1	1	1	1	-	1	1	1	1	1	1	1	1	1	1	1	1	1	1	1	1	1	1	1	1	1	-	1	0	0	0	0	0
555279	36	0	0	1	0	1	1	1	1	1	1	1	1	1	1	1	1	1	1	1	1	1	1	1	1	1	1	1	1	0	1	1	1	1	1	1	1	1	1	1	-	-	1	1	-	-	-	-	-
557081	36	0	0	1	0	1	1	1	1	1	1	1	1	1	1	1	1	1	-	-	1	1	1	1	1	1	1	1	1	1	1	1	1	1	1	1	1	1	1	1	-	1	1	1	-	-	-	-	-
555703	36	0	0	1	0	1	1	1	1	1	1	1	1	1	1	0	1	1	1	1	1	1	1	1	1	1	1	1	1	1	1	1	1	1	1	1	1	1	1	0	1	1	-	1	-	-	-	-	-
557411	36	0	0	1	0	1	1	1	1	1	1	1	1	1	1	-	1	1	-	1	1	1	1	1	1	1	1	1	1	1	1	1	1	1	1	1	1	1	1	1	1	1	0	1	-	-	-	-	-
557912	36	0	0	1	0	1	1	1	-	1	1	1	1	1	1	1	1	1	1	1	1	1	1	1	1	1	1	-	1	1	1	1	1	1	1	1	1	1	1	1	1	1	-	1	-	-	-	-	-
558189	35	0	0	0	0	1	1	1	-	1	1	1	1	1	1	1	1	1	1	1	1	1	1	1	1	1	1	1	1	1	1	1	1	1	1	1	1	1	-	1	1	1	0	0	-	-	-	-	-
558357	35	0	0	0	0	0	1	1	1	1	1	1	1	1	1	1	1	1	1	1	-	1	1	1	-	1	0	1	1	1	1	1	1	1	1	1	1	1	1	1	1	1	1	1	-	-	-	-	-
555529	35	0	0	0	0	1	1	1	1	1	1	1	1	1	1	1	1	1	1	1	1	1	1	1	-	-	1	1	1	-	-	1	1	1	1	1	1	1	1	1	1	1	1	1	-	-	-	-	-
556065	35	0	0	0	0	1	1	1	1	1	1	1	1	1	1	1	1	1	-	-	1	1	1	1	1	1	1	1	-	1	1	1	1	1	1	1	1	1	1	1	-	1	1	1	-	-	-	-	-
556701	35	0	0	0	0	1	1	1	1	1	1	1	1	1	1	1	0	1	1	1	1	1	1	1	1	1	0	1	1	1	1	0	1	1	1	1	1	1	1	1	0	1	1	1	0	0	-	-	-
557364	35	0	0	0	0	-	1	1	1	1	0	1	1	1	1	0	1	1	1	1	1	1	1	1	1	1	1	1	1	1	1	1	1	1	1	1	1	1	1	0	1	1	1	1	-	-	-	-	-
355854	35	0	0	0	0	1	1	1	1	1	1	1	1	1	-	1	1	1	1	1	1	1	1	1	1	1	1	-	1	1	1	-	1	1	1	-	1	1	1	1	1	1	1	1	-	-	-	-	-
355858	35	0	0	0	0	1	1	1	1	1	1	1	1	1	1	1	1	1	1	1	1	1	1	1	-	1	1	1	-	-	1	-	1	1	1	1	1	1	1	1	1	1	1	1	-	-	-	-	-
555837	35	0	0	0	0	1	1	1	1	1	1	1	1	1	1	1	1	1	-	-	1	1	1	1	1	1	1	1	1	1	1	1	1	1	1	1	1	1	1	1	-	1	0	1	-	-	-	-	-
556287	35	0	0	0	0	1	1	1	1	1	1	1	1	0	1	1	1	1	1	0	1	1	1	1	1	1	-	1	-	1	1	1	1	1	1	1	1	1	1	1	1	1	1	1	-	-	-	-	-
556738	35	0	0	0	0	1	1	1	1	1	1	1	1	1	1	1	1	1	-	1	0	1	1	1	1	1	1	1	1	1	1	1	1	-	1	1	1	1	1	1	1	1	-	1	-	-	-	-	-
557206	35	0	0	0	0	1	1	1	1	1	1	1	1	1	1	1	1	1	-	-	1	1	1	1	1	-	1	1	1	-	1	1	1	1	1	1	1	1	1	1	1	1	1	1	-	-	-	-	-
557216	35	0	0	0	0	1	1	1	1	1	1	1	1	1	1	1	1	1	-	1	1	-	1	-	1	-	1	1	1	1	1	1	1	1	1	1	1	1	1	1	1	1	1	1	-	-	-	-	-
557472	35	0	0	0	0	1	1	1	1	1	1	0	1	1	1	1	1	-	-	1	1	1	1	1	1	1	1	1	1	1	1	1	1	1	1	1	1	1	1	1	1	1	-	1	-	-	-	-	-
557778	35	0	0	0	0	1	1	1	1	1	1	1	1	1	1	1	1	1	1	1	-	-	1	1	1	1	1	-	1	1	1	1	1	1	1	1	1	-	1	1	1	1	1	1	-	-	-	-	-
557825	35	0	0	0	0	1	1	1	1	1	1	1	1	1	1	1	1	1	-	-	1	1	1	1	1	1	1	1	1	1	1	1	1	1	1	1	1	1	1	1	-	1	-	1	-	-	-	-	-
559744	35	0	0	0	0	1	1	1	1	1	1	1	1	1	1	1	1	1	1	1	1	1	1	1	1	1	1	-	1	1	1	-	-	1	-	1	1	1	1	1	1	1	1	1	-	-	-	-	-
560316	35	0	0	0	0	1	1	1	1	1	1	1	1	1	1	1	1	1	-	-	1	1	1	1	1	1	1	1	1	1	1	-	1	1	1	1	1	1	1	1	-	1	1	1	-	-	-	-	-
556109	35	0	0	0	0	-	1	1	1	-	1	1	1	1	1	1	1	0	1	1	1	1	1	1	1	1	1	1	1	1	1	1	1	1	1	1	1	1	-	1	1	1	1	1	0	0	0	0	0
556768	35	0	0	0	0	1	1	1	1	1	1	1	1	1	1	1	1	1	-	1	1	-	1	1	1	-	1	1	1	1	-	1	1	1	1	1	1	1	1	1	1	1	1	1	0	0	0	0	0
556893	35	0	0	0	0	1	1	1	1	1	1	1	1	1	1	1	0	1	1	1	0	1	1	1	1	1	0	1	1	1	1	1	1	1	1	1	1	0	1	1	1	1	1	1	0	0	0	0	0
556896	35	0	0	0	0	1	1	1	1	1	1	1	0	1	1	1	1	1	0	1	1	1	1	1	1	1	1	1	-	1	1	1	1	1	1	1	1	1	1	1	0	1	1	1	0	0	0	0	0
556933	35	0	0	0	0	1	1	1	1	0	1	1	1	1	0	1	1	1	1	0	1	-	1	1	1	1	1	1	1	1	1	1	1	1	1	1	1	1	1	1	1	1	1	1	0	0	0	0	0
557543	35	0	0	0	0	1	1	1	1	1	1	1	1	1	1	1	1	-	-	1	1	1	1	1	1	1	1	0	1	1	1	1	1	1	1	1	1	1	1	1	1	1	0	1	0	0	0	0	0
555226	35	39	6	0	0	1	1	1	0	1	1	1	1	1	1	1	1	1	1	-	1	1	1	1	1	1	1	1	1	1	1	1	1	1	1	1	1	1	-	1	1	-	1	1	1	1	1	1	1
556967	35	2	4	0	0	1	1	1	0	1	1	0	1	1	1	1	1	1	1	1	1	1	1	1	1	1	1	1	1	1	1	1	1	1	1	1	1	1	1	1	0	1	0	1	0	0	0	0	0
555988	35	39	1	0	0	1	0	1	1	1	1	1	1	1	1	1	1	0	0	1	1	1	1	1	1	1	1	1	1	1	1	1	1	1	1	1	1	1	0	1	1	1	1	1	1	1	1	1	1
555608	35	39	1	0	0	1	1	1	1	1	0	1	1	1	1	1	0	1	1	1	1	1	1	1	1	1	-	1	1	1	1	1	1	1	1	1	1	1	1	1	1	1	-	1	1	1	1	1	1
556840	35	0	1	0	0	1	1	1	-	1	1	1	1	1	1	1	1	1	-	1	1	-	1	1	1	1	1	1	1	1	-	1	1	1	1	1	1	1	1	1	1	1	1	1	0	0	0	0	0
557312	35	0	1	0	0	1	1	1	1	1	0	1	1	1	1	1	0	1	1	1	1	1	1	1	1	1	-	1	1	1	1	1	1	1	1	1	1	1	1	1	-	1	1	1	0	0	0	0	0
557190	35	39	0	0	0	1	0	1	1	1	1	1	1	1	1	1	1	0	0	1	1	1	1	1	1	1	1	1	1	1	1	1	1	1	1	1	1	1	0	1	1	1	1	1	1	1	1	1	1
557663	35	14	0	0	0	1	1	1	1	1	1	0	1	1	1	0	1	1	1	1	0	1	1	1	1	1	1	1	1	1	1	1	1	1	1	1	1	1	1	1	1	1	1	-	-	1	1	1	1
557899	35	1	0	0	0	1	1	1	1	1	1	1	1	1	1	1	1	1	1	1	1	-	1	1	1	1	1	1	1	1	0	1	1	1	1	1	1	1	1	1	0	1	-	1	0	0	0	0	0
558054	35	1	0	0	0	1	1	1	1	1	0	1	1	1	1	0	1	1	-	1	1	1	1	1	1	1	1	1	1	1	1	1	1	1	1	1	1	1	1	1	1	1	1	0	0	0	0	0	-
557915	35	0	0	40	40	1	1	1	0	1	1	1	1	1	1	1	0	1	-	1	1	1	1	1	1	1	1	-	1	1	1	1	1	1	1	1	1	1	1	1	1	1	1	1	0	0	0	0	0
356412	35	0	0	38	40	1	1	1	1	1	1	1	1	1	1	1	1	1	-	-	1	-	-	1	1	1	1	1	1	1	1	1	1	1	1	1	1	1	1	1	1	1	1	1	0	0	0	0	0
561282	35	0	0	39	39	1	1	1	1	1	1	1	1	1	1	1	-	1	1	-	1	1	1	1	1	1	1	1	1	1	1	1	1	1	1	1	1	1	1	1	1	-	-	1	0	0	0	0	0
557056	35	1	0	34	38	1	0	1	1	1	1	1	1	1	1	1	0	1	1	0	1	1	1	1	1	1	1	1	1	1	1	1	1	1	1	1	1	1	1	1	1	0	1	1	-	-	-	-	-
561564	35	1	0	34	38	1	0	1	1	1	1	1	1	1	1	1	0	1	1	0	1	1	1	1	1	1	1	1	1	1	1	1	1	1	1	1	1	1	1	1	1	0	1	1	-	-	0	0	0
561219	35	0	0	24	35	1	1	-	0	1	1	1	1	1	1	1	1	1	1	0	1	1	1	1	1	-	1	1	1	1	1	1	1	1	1	1	1	1	1	1	1	1	1	1	0	0	0	0	0
560942	35	40	7	40	33	1	-	1	1	1	1	1	0	1	0	1	1	1	1	-	1	1	1	1	1	1	1	1	1	1	1	1	1	1	1	1	1	1	1	1	1	1	1	1	1	1	1	1	1
558632	35	39	7	1	32	1	1	1	1	1	1	1	1	1	1	1	1	1	1	1	1	1	-	1	-	1	1	1	1	-	1	1	1	1	1	1	1	1	1	1	1	-	1	1	1	1	1	1	1
560052	35	0	0	40	30	1	1	1	1	0	1	1	1	1	1	1	1	1	1	1	1	1	1	1	1	1	1	1	1	1	1	1	-	1	-	1	1	1	1	0	1	1	1	1	0	0	0	0	0
557245	35	0	5	29	29	1	1	1	1	1	1	1	1	1	1	0	0	1	1	1	1	1	1	1	1	1	1	1	1	1	1	1	1	1	1	1	1	1	0	1	1	1	0	1	0	0	0	-	0
356009	35	37	7	0	27	1	1	1	1	1	1	1	1	1	1	1	1	1	1	1	1	1	1	-	1	-	1	-	1	-	1	1	1	1	1	1	1	1	1	1	1	1	1	1	1	1	1	1	1
556252	35	39	5	33	26	1	0	1	1	1	1	1	1	1	1	1	1	1	1	1	1	-	1	1	1	1	1	1	1	1	1	-	1	1	1	1	1	1	1	1	1	0	1	1	1	1	1	1	1
355950	35	0	5	36	24	1	1	1	1	1	1	1	1	1	1	1	1	1	1	-	1	1	1	1	1	1	1	0	1	1	1	1	1	1	1	1	1	1	1	1	1	-	1	0	0	0	0	0	0
561258	35	40	7	5	23	1	1	1	1	1	1	1	1	1	1	-	1	1	1	1	-	1	1	1	1	1	1	1	1	1	1	1	1	1	1	1	1	1	1	1	1	-	-	1	1	1	1	1	1
557191	35	0	0	39	21	1	0	1	1	0	1	1	1	1	1	1	1	0	1	1	1	1	1	1	1	1	-	1	1	1	1	1	1	1	1	1	1	1	1	1	1	1	1	1	0	0	0	0	0
556021	35	40	5	38	6	1	1	1	1	1	0	1	0	1	1	0	1	1	1	1	0	1	1	1	1	1	1	1	1	1	1	1	1	1	1	1	1	1	1	1	1	1	1	1	1	1	1	1	1
557695	35	0	0	22	6	1	1	1	1	1	1	1	1	0	0	1	1	1	1	1	1	1	1	1	1	1	1	1	1	1	1	1	1	1	1	1	1	1	0	1	0	1	1	1	0	0	0	0	0
557148	35	0	7	40	4	1	1	1	1	1	1	1	1	1	1	1	0	1	1	1	0	1	1	1	1	1	1	1	1	1	1	1	1	1	1	1	1	1	1	1	1	1	0	0	-	0	-	0	0
559729	35	0	0	37	3	1	1	1	1	1	1	1	-	1	1	1	1	1	1	1	0	1	1	-	1	1	1	1	1	1	-	1	1	1	1	1	1	1	1	1	1	1	1	1	0	0	0	0	0
555381	35	39	7	28	3	1	1	1	1	1	-	1	1	1	1	1	-	1	1	1	1	1	1	1	1	1	1	1	1	-	1	1	1	1	1	1	1	1	1	0	1	1	1	1	1	1	1	1	1
556324	35	21	3	3	1	1	1	1	1	1	1	0	1	1	1	1	1	1	1	1	1	1	1	1	1	1	1	1	1	1	1	1	1	1	1	1	1	1	1	1	0	1	0	0	-	1	-	1	-
557553	35	0	1	0	1	1	1	1	1	1	1	1	1	1	1	1	1	1	1	1	-	1	1	1	1	1	1	-	1	1	1	1	1	1	1	1	1	1	-	1	1	1	-	1	0	0	0	0	-
555141	35	0	0	40	0	1	0	1	1	1	1	1	1	1	1	1	1	1	0	1	1	1	1	1	1	1	0	1	1	1	1	1	1	1	1	1	1	1	1	1	1	1	1	0	-	-	-	-	-
559752	35	0	0	39	0	1	1	1	1	1	1	0	1	1	1	1	1	1	0	1	1	1	1	1	1	1	1	1	1	1	1	1	1	1	1	1	1	1	1	1	1	1	0	0	-	-	-	-	-
556784	35	0	0	36	0	1	0	1	0	1	1	1	0	1	1	1	1	1	1	1	1	1	1	1	1	1	1	1	1	1	1	1	1	1	1	1	1	1	1	1	1	1	1	0	-	-	-	-	-
355801	35	0	0	35	0	1	1	1	1	0	1	1	1	1	1	0	1	1	1	1	0	1	1	1	1	1	1	1	1	1	1	1	1	1	1	1	1	1	1	1	1	1	-	1	-	-	-	-	-
562726	35	0	0	22	0	1	1	1	1	1	1	1	0	1	1	1	1	1	-	1	1	1	-	1	1	1	1	1	1	1	1	-	1	1	1	1	1	1	1	1	1	1	1	1	-	-	-	-	-
559769	35	0	0	21	0	1	1	1	1	1	1	1	1	1	1	0	1	1	-	1	1	1	1	1	1	1	1	1	1	1	1	1	1	1	1	1	1	1	1	0	1	1	0	1	0	0	0	0	0
559831	35	0	0	9	0	1	1	1	1	1	1	1	1	1	1	1	1	1	1	1	1	1	-	1	1	-	1	1	1	-	1	1	1	1	1	-	1	1	1	1	1	1	1	1	-	-	-	-	-
560605	35	0	0	9	0	1	1	1	1	1	1	1	1	1	1	1	1	1	1	1	1	1	1	1	1	1	1	1	1	1	1	1	-	-	-	1	-	1	1	1	1	1	1	1	-	-	-	-	-
557696	35	0	0	8	0	1	1	1	1	1	1	1	1	1	1	1	1	1	1	1	1	1	1	-	1	1	1	1	1	-	1	1	1	1	1	1	-	-	1	1	1	1	1	1	-	-	-	-	-
556700	35	0	0	5	0	1	1	1	1	1	1	1	1	1	1	1	1	1	1	1	1	1	1	-	1	1	1	1	-	1	1	1	1	1	1	1	1	1	1	1	0	0	1	1	-	-	-	-	-
557748	35	0	0	5	0	1	1	1	1	1	1	1	1	1	1	1	1	1	1	1	1	1	1	-	1	-	1	1	1	-	1	1	1	1	1	1	1	1	1	1	-	1	1	1	-	-	-	-	-
561173	35	0	0	5	0	1	1	-	1	1	1	1	1	1	1	1	1	1	-	-	1	1	1	1	1	1	1	1	-	1	1	1	1	1	1	1	1	1	1	1	1	1	1	1	-	-	-	-	-
558141	35	0	0	4	0	1	1	1	0	1	1	1	1	1	0	1	1	1	1	1	1	1	1	1	1	1	1	1	1	-	1	-	1	1	1	1	1	1	1	1	1	1	1	1	-	-	-	-	-
555976	35	0	0	4	0	1	1	1	1	1	1	1	1	1	1	1	1	1	1	-	1	1	1	1	1	1	1	1	1	1	1	-	1	1	1	1	1	-	1	1	1	1	-	1	-	-	-	-	-
562525	35	0	0	4	0	1	1	1	1	1	1	-	1	1	1	1	1	1	1	1	1	1	1	1	1	1	1	1	1	1	1	1	1	-	-	1	-	1	1	1	1	1	1	1	-	-	-	-	-
555629	35	0	0	4	0	1	1	1	1	1	1	1	1	1	1	1	1	1	1	1	1	1	-	-	1	1	-	1	1	1	1	1	1	1	1	1	1	1	1	1	-	1	1	1	-	-	-	-	-
557709	35	0	0	4	0	1	1	1	1	1	0	1	1	1	1	1	1	1	1	1	0	1	1	1	1	1	-	1	1	1	1	1	1	1	1	1	1	1	1	1	1	-	1	1	-	-	-	-	-
555986	35	0	0	3	0	0	1	1	1	1	1	1	0	1	1	1	1	1	1	-	1	1	1	1	-	1	1	1	1	1	1	1	1	1	1	1	1	1	1	1	1	1	1	1	-	-	-	-	-
555783	35	0	0	3	0	1	1	1	1	1	1	1	1	1	1	1	1	1	1	1	1	-	1	-	1	-	1	1	1	-	1	1	1	1	1	1	1	1	1	1	1	1	1	1	-	-	-	-	-
557572	35	0	0	3	0	1	1	-	1	1	1	-	1	1	1	1	1	1	-	1	1	1	1	1	1	1	1	1	1	1	1	1	1	1	1	1	1	1	1	1	1	1	0	1	-	-	-	-	-
556520	35	0	0	2	0	1	1	1	1	1	1	1	1	1	1	1	1	1	1	-	-	1	1	1	1	1	1	1	1	-	1	1	1	1	1	1	1	1	1	1	1	1	-	1	-	-	-	-	-
556678	35	27	7	1	0	1	1	1	1	1	1	1	1	1	1	1	1	1	1	1	1	1	1	1	1	1	-	1	1	1	-	1	1	-	1	1	1	-	1	1	1	1	1	1	1	-	-	-	-
556731	35	0	0	1	0	1	1	1	1	1	1	1	1	1	0	0	1	1	1	1	1	1	1	1	1	1	1	1	1	1	1	1	1	1	1	1	1	1	1	1	1	0	0	1	-	-	-	-	-
557369	35	0	0	1	0	1	-	-	1	-	-	1	1	1	1	1	1	1	1	1	1	1	1	1	1	1	1	1	1	1	1	1	1	1	1	1	1	1	1	1	1	1	1	1	-	-	-	-	-
555339	35	0	0	1	0	1	1	1	1	1	1	1	1	1	1	1	1	1	1	-	1	1	1	1	-	1	1	1	1	-	1	1	-	1	1	1	1	1	1	1	1	1	1	1	-	-	-	-	-
557250	35	0	0	1	0	1	1	1	1	1	1	1	1	1	1	1	1	1	1	-	1	-	1	1	1	1	1	1	1	1	1	1	1	1	1	1	1	-	1	-	1	1	1	1	-	-	-	-	-
557829	35	0	0	1	0	1	1	1	1	1	1	1	1	1	1	1	1	1	-	-	1	1	1	1	1	1	1	1	1	-	1	1	1	1	1	1	1	1	1	1	1	1	-	1	-	-	-	-	-
560958	35	0	0	1	0	1	1	1	1	1	1	1	1	1	0	0	1	1	1	1	1	1	1	1	1	1	1	1	1	1	1	1	1	1	1	1	1	1	1	1	1	0	0	1	-	-	-	-	-
557422	35	0	0	1	0	1	1	1	1	0	1	1	1	1	1	1	0	-	1	1	1	1	1	1	1	1	1	1	1	1	1	1	1	1	1	1	1	1	0	1	1	1	1	1	0	0	0	0	0
556221	34	0	0	0	0	1	1	-	-	1	1	1	1	1	1	1	1	1	1	1	1	1	1	1	1	1	1	1	1	1	1	1	1	-	-	-	1	1	1	1	1	1	1	1	-	-	-	-	-
555538	34	0	0	0	0	1	-	1	1	1	1	-	1	1	1	1	1	-	1	1	1	1	1	1	1	1	1	1	1	1	1	1	1	1	1	1	1	1	1	1	-	1	-	1	-	-	-	-	-
558098	34	0	0	0	0	1	0	1	1	1	1	1	1	1	1	1	0	1	1	1	1	1	1	1	1	-	1	1	1	1	1	1	1	1	1	1	1	1	1	1	0	-	1	1	-	-	-	-	-
355917	34	0	0	0	0	1	-	1	1	1	1	1	1	1	1	1	1	1	1	1	-	-	1	1	-	1	1	-	1	1	1	1	1	1	1	1	1	1	1	1	1	1	1	1	-	-	-	-	-
356413	34	0	0	0	0	1	1	1	1	1	1	1	1	1	1	1	1	1	1	1	1	1	-	1	-	1	1	0	1	-	1	1	1	1	1	1	1	1	-	1	1	1	1	1	-	-	-	-	-
555130	34	0	0	0	0	1	1	1	1	1	1	1	1	1	1	1	1	1	1	1	1	-	1	1	-	-	1	1	1	-	1	1	1	1	1	1	1	1	1	1	1	1	-	1	-	-	-	-	-
555315	34	0	0	0	0	1	-	1	1	-	1	1	1	1	1	1	1	1	1	1	1	1	1	1	1	1	1	1	1	1	-	1	1	1	1	-	-	1	1	1	1	1	1	1	-	-	-	-	-
555695	34	0	0	0	0	1	1	1	1	1	1	1	1	1	1	1	1	1	1	1	-	1	1	1	1	1	1	0	1	-	1	1	1	1	1	1	1	1	-	1	1	1	-	1	-	-	-	-	-
555812	34	0	0	0	0	1	1	1	1	1	1	1	1	1	1	1	1	1	-	1	1	-	1	1	-	-	1	1	1	-	1	1	1	1	1	1	1	1	1	1	1	1	1	1	-	-	-	-	-
556413	34	0	0	0	0	1	1	1	1	1	1	1	-	1	1	1	1	1	1	1	-	1	1	1	1	1	1	-	1	1	1	1	1	1	1	1	1	1	-	1	1	1	-	1	-	-	-	-	-
556600	34	0	0	0	0	1	1	1	1	0	1	1	1	1	1	1	1	-	1	1	1	1	1	1	1	1	1	1	1	1	1	1	1	1	1	1	1	1	-	1	1	1	0	0	-	-	-	-	-
556996	34	0	0	0	0	1	1	1	1	1	1	1	1	1	1	1	1	1	-	-	1	1	1	1	1	1	-	1	1	1	1	1	1	-	1	1	1	1	-	1	1	1	1	1	-	-	-	-	-
557023	34	0	0	0	0	1	1	1	1	1	1	1	1	1	1	1	1	1	-	-	1	1	1	1	1	-	1	1	1	-	1	1	1	1	1	1	1	1	1	1	-	1	1	1	-	-	-	-	-
557235	34	0	0	0	0	1	1	1	1	1	1	1	1	1	1	1	1	1	-	0	1	1	1	1	-	-	1	1	1	-	1	1	1	1	1	1	1	1	1	1	1	1	1	1	-	-	-	-	-
557366	34	0	0	0	0	1	1	-	1	1	0	1	1	1	1	1	1	1	1	1	1	1	1	1	1	1	0	1	1	1	1	-	1	1	1	1	1	1	1	1	1	0	1	1	-	-	-	-	-
557824	34	0	0	0	0	-	1	1	1	1	1	1	1	1	1	1	1	1	1	-	1	1	1	1	1	1	1	1	1	1	1	1	1	1	1	1	1	-	1	1	-	1	-	1	-	-	-	-	-
558021	34	0	0	0	0	1	1	1	1	1	1	1	1	1	1	1	1	-	-	0	1	1	1	1	1	1	1	-	1	1	1	1	1	1	1	1	1	1	1	1	1	1	1	0	-	-	-	-	-
556766	34	0	0	0	0	1	1	1	0	1	0	1	1	0	1	1	1	1	1	1	1	1	1	1	1	1	1	1	1	-	1	1	1	1	1	1	1	1	1	1	1	1	1	0	0	0	0	0	0
556823	34	0	0	0	0	1	1	1	1	1	1	1	0	1	-	0	1	1	1	1	1	1	1	1	1	1	-	1	1	1	0	1	1	1	1	1	1	1	1	1	1	1	1	1	0	0	0	0	0
557959	34	0	0	0	0	1	1	1	0	1	1	0	1	0	1	0	1	1	1	1	1	1	1	1	1	1	1	1	1	1	1	1	1	1	1	1	1	1	1	0	1	1	1	1	0	0	0	0	0
556764	34	34	7	0	0	-	1	1	1	1	1	1	1	1	1	1	-	1	1	1	1	1	1	1	1	1	-	1	1	1	-	1	1	-	1	1	1	1	1	1	1	1	1	1	-	1	-	1	1
557528	34	2	6	0	0	1	1	1	1	1	1	-	1	1	1	1	1	1	1	1	1	1	1	1	1	1	1	1	1	1	-	1	1	-	1	1	1	-	1	-	1	1	1	1	0	-	-	-	1
555676	34	29	5	0	0	1	1	1	0	1	1	0	1	1	1	1	1	1	1	1	0	1	1	1	1	1	1	1	1	1	1	1	1	1	1	1	1	-	1	0	1	1	1	1	-	1	1	1	1
555224	34	13	0	0	0	1	1	1	1	1	1	0	1	1	1	1	1	1	0	1	0	1	1	1	1	1	1	0	1	1	1	1	1	1	1	1	1	1	1	1	1	1	0	1	-	-	-	0	-
557561	34	4	0	0	0	1	1	1	0	1	1	1	0	0	1	1	0	1	1	1	1	1	1	1	1	1	1	1	1	1	-	1	1	1	1	1	1	1	1	1	1	1	1	1	-	-	-	-	-
555936	34	40	4	29	40	0	1	1	1	1	1	1	1	1	0	0	1	1	1	1	1	1	1	1	1	1	1	1	1	1	0	1	1	1	1	1	1	1	1	0	1	1	1	1	1	1	1	1	1
558115	34	0	0	35	39	1	1	1	1	1	1	1	1	1	1	1	1	1	1	-	1	-	-	1	1	1	1	1	1	-	1	1	1	1	1	1	1	1	1	1	1	1	-	1	0	0	0	0	0
556257	34	40	7	40	38	1	1	-	1	1	1	1	1	1	1	1	0	1	1	0	1	1	1	1	1	1	1	1	1	-	1	1	1	1	1	1	1	1	1	1	1	1	1	0	1	1	1	1	1
560628	34	39	1	26	36	1	1	1	1	0	1	1	1	1	1	1	1	1	1	0	1	1	1	1	1	1	1	1	1	1	0	1	1	1	1	1	1	1	1	0	0	1	1	1	1	1	1	1	1
562601	34	0	4	37	33	1	1	-	1	1	1	1	0	1	1	1	1	1	1	1	1	1	1	1	1	1	1	1	1	1	1	-	-	1	1	1	1	1	1	1	1	1	1	0	0	0	0	0	0
561689	34	24	7	19	33	1	1	1	1	1	1	1	1	1	1	1	1	1	1	1	1	1	1	-	1	1	1	0	1	1	0	1	1	1	1	1	1	1	0	1	1	0	1	1	1	1	1	1	-
560480	34	1	6	37	32	1	1	-	1	1	1	1	0	1	1	1	1	1	1	1	1	1	1	1	1	1	1	1	1	1	1	-	1	1	1	-	1	1	1	1	1	1	1	0	0	0	0	0	0
556789	34	1	0	37	32	1	1	1	1	1	1	1	1	1	1	1	1	0	-	1	1	1	1	1	1	1	1	0	1	1	1	1	1	1	1	1	1	1	1	1	1	1	0	-	0	0	0	0	0
556674	34	38	7	30	18	1	1	1	-	1	1	-	1	1	1	1	1	1	1	1	1	1	1	1	1	1	-	1	1	1	-	1	1	-	1	1	1	1	1	1	1	1	1	1	1	1	1	1	1
560764	34	37	7	29	18	1	1	1	1	1	1	1	1	1	1	0	1	0	1	0	1	1	1	1	1	1	1	1	1	1	0	1	1	1	1	1	1	1	1	1	1	1	1	0	-	1	1	1	1
557268	34	39	7	34	15	1	0	1	1	0	1	1	1	1	0	1	0	1	1	1	1	1	1	1	1	1	1	1	1	1	1	1	1	1	1	1	1	1	1	1	1	1	0	1	1	1	1	1	1
561768	34	39	3	15	15	1	1	1	1	0	1	1	1	0	1	1	0	1	0	1	1	1	1	1	1	1	1	1	1	1	1	1	1	1	1	1	1	1	1	1	1	1	1	0	1	1	1	1	1
557382	34	0	0	0	12	1	1	1	1	1	1	0	1	1	1	1	1	1	0	1	1	1	1	1	1	1	1	1	1	1	0	1	1	1	1	1	1	1	1	1	1	1	0	0	0	-	-	0	0
557192	34	40	7	3	6	1	1	1	0	0	1	1	1	1	-	1	1	1	1	1	1	-	1	1	1	1	1	1	1	1	1	-	1	1	1	1	1	1	1	1	1	1	1	1	1	1	1	1	1
557990	34	30	2	0	2	1	1	1	1	1	1	0	1	1	1	1	1	0	0	1	1	1	1	1	1	1	1	1	1	-	1	1	1	1	1	1	1	1	1	1	1	1	1	0	1	1	1	1	1
558053	34	39	7	0	1	1	1	1	1	0	1	0	0	1	1	1	1	1	0	1	1	1	1	1	1	1	1	1	1	1	1	1	1	1	1	1	1	1	1	1	1	1	1	0	1	1	1	1	1
561574	34	0	0	38	0	1	1	-	1	1	1	0	1	1	1	1	1	1	1	1	0	1	1	1	1	1	1	1	1	1	1	1	1	1	1	1	1	1	1	1	1	0	0	1	-	-	-	-	-
557520	34	0	0	34	0	1	1	1	1	1	1	1	1	1	1	1	1	0	0	1	1	1	1	1	1	1	1	0	1	1	1	1	1	1	1	1	1	1	1	1	1	1	0	0	-	-	-	-	-
556890	34	0	0	33	0	1	0	1	1	1	1	1	1	1	1	1	-	1	1	1	1	1	1	1	1	1	1	0	-	1	1	1	1	1	1	1	1	1	1	1	1	1	-	1	-	-	-	-	-
355742	34	0	0	32	0	1	0	1	1	1	1	0	1	1	1	1	0	1	0	1	1	1	1	1	1	1	1	0	1	1	1	1	1	1	1	1	1	1	1	1	1	1	1	1	-	-	-	-	-
355853	34	0	0	32	0	1	1	1	1	1	1	1	1	0	1	1	1	1	0	1	1	1	1	1	-	1	1	1	1	1	1	1	1	1	1	1	1	1	1	1	1	0	0	1	-	-	-	-	-
556081	34	0	0	32	0	1	0	1	1	1	1	0	1	1	1	1	0	1	0	1	1	1	1	1	1	1	1	0	1	1	1	1	1	1	1	1	1	1	1	1	1	1	1	1	-	-	-	-	-
355777	34	0	0	32	0	1	1	1	1	1	1	1	1	1	1	1	1	1	1	1	1	1	1	1	1	1	1	-	1	1	1	1	1	1	1	1	1	1	-	1	-	-	-	1	-	-	-	-	-
560274	34	0	0	31	0	1	0	1	1	1	1	1	1	1	1	1	0	0	1	1	1	1	1	1	1	1	-	1	1	1	1	1	1	1	1	1	1	1	1	1	0	1	1	1	-	-	-	-	-
562615	34	0	0	26	0	1	1	1	-	1	1	1	1	-	1	1	1	1	1	1	1	1	1	1	1	1	1	1	1	1	1	1	1	1	1	-	1	-	-	1	1	1	1	1	-	-	-	-	-
557339	34	0	0	23	0	1	1	1	1	1	1	0	1	1	1	1	1	1	0	1	1	1	1	1	1	1	1	1	1	1	1	1	1	1	1	1	1	1	-	1	1	1	0	0	-	-	-	-	-
561567	34	0	0	17	0	1	1	1	0	1	1	1	1	1	1	1	1	1	1	-	1	1	1	1	1	1	-	1	1	-	1	1	1	1	1	1	1	1	1	1	1	1	-	1	-	-	-	-	-
556389	34	0	0	8	0	0	1	1	1	1	1	1	1	1	1	1	1	1	1	1	-	1	1	1	1	1	1	1	1	1	1	1	1	1	1	1	1	1	1	-	1	0	1	0	-	-	-	-	-
558241	34	0	0	8	0	1	1	1	1	1	1	1	1	1	1	1	1	1	1	1	1	1	1	1	1	1	-	1	1	-	1	-	1	1	1	1	1	1	1	1	-	1	-	1	-	-	-	-	-
557600	34	0	0	7	0	1	1	1	1	1	1	1	1	1	0	0	1	1	1	1	0	1	1	1	1	1	1	-	1	1	1	1	1	1	1	1	1	1	-	1	1	1	1	1	0	0	0	0	0
356170	34	0	0	6	0	1	1	1	1	1	1	1	1	1	1	1	1	1	1	-	1	1	1	1	-	1	1	1	1	-	1	1	1	1	1	1	1	-	1	1	-	1	1	1	-	-	-	-	-
556359	34	0	0	5	0	1	1	1	1	1	1	1	1	1	1	1	1	1	1	1	1	1	1	1	-	-	1	-	1	1	1	1	1	1	1	1	1	1	1	1	1	-	-	1	-	-	-	-	-
562648	34	0	0	5	0	1	0	1	1	1	1	1	1	1	-	1	1	1	1	1	1	1	1	1	1	1	1	1	1	1	1	1	1	1	1	-	-	-	1	1	1	1	1	1	-	-	-	-	-
562070	34	0	0	3	0	1	1	1	1	1	1	1	1	1	1	1	1	1	1	1	1	1	1	1	-	1	1	1	-	1	1	-	-	1	1	1	1	1	1	1	-	1	1	1	-	-	-	-	-
557264	34	0	0	2	0	1	1	1	-	1	1	1	1	1	1	1	1	1	1	1	1	1	1	1	1	1	1	1	1	1	1	1	-	-	-	-	1	1	1	1	1	1	1	1	-	-	-	-	-
557994	34	0	0	2	0	-	1	1	0	1	1	1	1	1	1	1	1	-	1	1	-	1	1	1	1	1	1	1	1	1	-	1	1	1	1	1	1	1	1	1	1	1	1	1	-	-	-	-	-
558460	34	0	0	2	0	1	1	1	-	1	-	1	1	1	1	1	1	1	1	1	1	1	1	1	1	1	1	-	1	1	1	-	-	1	1	1	1	1	1	1	1	1	1	1	-	-	-	-	-
558071	34	39	1	1	0	0	1	1	1	1	1	1	1	1	0	1	1	1	1	1	1	1	1	1	1	1	1	0	1	1	0	1	1	1	1	1	1	1	1	1	0	1	1	1	1	1	1	1	1
556931	34	0	0	1	0	1	1	-	1	1	1	1	1	1	1	1	1	1	1	1	1	1	1	1	1	1	1	-	1	1	-	1	1	-	1	1	1	1	-	1	1	1	1	1	-	-	-	-	-
355888	34	0	0	1	0	1	1	1	1	1	1	1	1	1	1	1	1	1	1	1	1	1	1	1	-	1	-	1	1	-	-	1	1	1	1	1	1	1	1	-	1	1	1	1	-	-	-	-	-
555543	34	0	0	1	0	1	1	1	1	1	1	-	1	1	1	1	1	-	-	1	1	1	1	1	1	1	1	1	1	1	-	1	1	1	1	1	1	1	1	-	1	1	1	1	-	-	-	-	-
556601	34	0	0	1	0	1	1	1	1	1	1	1	1	1	1	1	1	1	1	1	1	1	-	-	1	-	1	1	-	-	1	1	1	1	1	1	1	1	1	1	1	1	1	1	-	-	-	-	-
556639	34	0	0	1	0	1	-	1	1	1	1	1	1	1	1	-	1	-	1	1	-	1	1	1	1	1	1	1	1	1	1	1	1	1	1	1	1	1	-	1	1	1	1	1	-	-	-	-	-
557311	34	0	0	1	0	1	1	1	1	1	1	1	-	1	1	1	1	1	1	1	-	1	1	1	1	1	1	-	1	-	1	1	1	1	1	1	1	1	-	1	1	1	1	1	-	-	-	-	-
556363	33	0	0	0	0	1	1	-	-	1	1	1	1	1	1	1	1	1	1	1	1	1	1	1	1	-	1	-	1	1	1	1	1	-	1	1	1	1	-	1	1	1	1	1	-	-	-	-	-
558372	33	0	0	0	0	1	1	1	1	1	1	1	1	1	1	1	1	-	1	1	1	1	1	-	-	1	1	1	-	-	1	1	1	1	1	1	1	-	1	1	1	1	1	1	-	-	-	-	-
557181	33	0	0	0	0	1	1	1	0	1	1	0	1	1	1	1	1	1	0	1	1	1	1	1	1	1	1	1	1	1	1	1	1	1	1	1	1	1	1	0	1	1	0	0	-	-	-	-	-
557324	33	0	0	0	0	1	1	1	0	1	-	1	1	1	1	1	1	0	1	1	1	1	1	1	1	1	1	0	1	-	1	1	1	1	1	1	1	1	1	1	1	1	1	-	-	-	-	-	-
557490	33	0	0	0	0	1	1	1	1	-	1	1	1	1	1	1	1	1	1	0	1	1	1	1	1	1	1	1	1	-	-	1	1	1	1	1	1	1	1	-	-	1	1	1	-	-	-	-	-
558074	33	0	0	0	0	1	1	1	1	1	0	1	1	1	0	0	1	1	1	0	1	1	1	1	1	1	1	1	1	1	1	1	1	1	-	1	1	1	1	0	1	1	1	1	-	-	-	-	-
557010	33	0	0	0	0	1	1	1	1	-	1	1	1	1	1	1	1	0	1	-	1	1	1	1	1	1	1	0	1	1	1	1	1	1	1	1	1	1	-	1	1	-	1	1	-	-	-	-	-
557307	33	0	0	0	0	1	1	1	1	1	1	1	1	1	1	1	1	1	1	0	1	-	1	1	1	-	1	1	1	-	1	1	1	1	1	1	1	1	1	1	1	-	-	1	-	-	-	-	-
557726	33	0	0	0	0	1	1	1	1	1	1	1	1	1	1	1	1	1	1	1	1	1	1	-	1	1	-	1	1	1	1	0	-	-	1	1	1	1	1	1	-	1	1	1	-	-	-	-	-
557873	33	0	0	0	0	1	1	1	1	1	1	1	1	1	1	1	1	1	1	1	1	1	-	1	-	-	1	1	1	-	1	1	1	-	1	1	1	1	1	1	1	1	-	1	-	-	-	-	-
558057	33	0	0	0	0	1	1	1	1	1	1	1	1	1	1	1	1	1	1	-	-	1	1	1	-	-	1	1	1	-	1	-	1	1	1	1	1	1	1	1	1	1	1	1	-	-	-	-	-
557466	33	0	0	0	0	0	1	1	1	1	1	1	1	1	0	0	1	1	1	1	0	1	1	1	1	1	1	1	1	1	0	1	1	1	1	1	1	1	1	1	1	1	1	0	0	0	0	0	0
557506	33	0	0	0	0	1	0	1	0	1	1	0	1	1	1	0	1	0	1	1	1	1	1	1	1	1	1	1	1	1	0	1	1	1	1	1	1	1	1	1	1	1	1	1	0	0	0	0	0
557828	33	0	0	0	0	1	1	1	1	1	1	1	1	1	1	0	0	1	-	1	-	1	1	1	1	1	1	1	1	1	0	1	1	1	1	1	1	1	-	1	1	1	1	1	0	0	0	0	-
557985	33	0	0	0	0	1	0	1	0	1	1	0	1	1	1	0	1	0	1	1	1	1	1	1	1	1	1	1	1	1	0	1	1	1	1	1	1	1	1	1	1	1	1	1	0	0	0	0	0
558337	33	0	3	0	0	1	0	1	1	0	1	1	1	1	1	0	0	1	1	1	1	1	1	1	1	1	1	0	1	1	1	1	1	1	1	1	1	1	0	1	1	1	1	1	0	0	0	0	0
558341	33	0	3	0	0	1	0	1	1	0	1	1	1	1	1	0	0	1	1	1	1	1	1	1	1	1	1	0	1	1	1	1	1	1	1	1	1	1	0	1	1	1	1	1	0	0	0	0	0
556391	33	38	1	0	0	1	1	1	1	0	1	1	1	1	1	0	1	1	1	1	1	1	1	1	1	1	1	1	1	1	0	1	1	1	1	1	1	1	0	0	1	1	1	0	1	1	1	1	1
356222	33	0	0	29	39	-	1	1	1	1	1	1	1	1	1	1	1	1	-	-	1	-	-	1	1	1	1	1	1	-	1	1	1	1	1	1	1	1	1	1	1	1	1	1	0	0	0	0	0
562555	33	0	0	40	38	1	1	1	1	1	1	1	1	1	1	1	1	1	1	1	-	1	-	-	1	1	-	1	1	1	1	1	1	1	1	-	1	1	1	1	-	1	1	1	0	0	0	0	0
356247	33	0	0	37	38	1	1	1	1	1	1	1	1	1	1	1	1	1	1	1	1	1	-	-	-	-	1	1	1	1	-	1	1	-	1	1	1	1	1	1	1	1	1	1	-	0	0	0	0
561468	33	1	0	33	37	1	1	1	1	1	1	1	1	1	1	1	1	1	-	-	1	-	1	1	1	1	1	1	1	1	1	-	1	1	1	1	1	-	1	1	-	1	1	1	0	0	0	0	0
556237	33	40	6	1	37	1	1	1	0	1	1	1	1	1	1	1	1	1	1	-	1	1	1	1	1	1	1	1	1	1	1	-	1	1	1	1	-	1	1	1	1	0	1	0	1	1	1	1	1
558091	33	34	7	37	35	0	1	1	1	1	1	1	1	1	1	0	1	1	0	1	1	1	1	1	1	1	1	1	1	1	0	1	1	1	1	1	1	1	1	0	1	0	1	1	1	1	1	1	1
556228	33	0	2	34	35	1	1	1	1	1	1	1	1	1	1	1	1	1	1	1	1	1	-	-	1	-	-	1	0	-	1	1	1	1	1	1	1	1	1	1	1	1	1	1	0	0	0	0	0
560491	33	0	0	39	34	1	1	1	1	1	1	1	1	-	1	1	0	1	1	-	1	1	1	-	1	1	1	1	-	1	-	1	1	1	1	1	1	1	1	1	1	1	1	1	0	0	0	0	0
557292	33	36	7	1	32	1	1	1	0	1	1	1	1	1	1	1	1	1	1	-	1	1	1	-	1	1	0	1	1	1	1	1	1	1	1	1	1	1	-	1	1	1	-	1	1	1	1	1	1
557027	33	0	6	39	31	-	1	1	1	1	1	1	0	-	1	1	0	1	-	1	1	1	1	1	1	1	1	1	1	1	1	1	1	1	1	-	1	1	1	1	1	1	1	1	0	0	0	0	0
558414	33	22	6	17	31	1	1	1	1	1	1	1	1	1	1	1	1	1	1	1	1	1	1	-	1	1	1	0	1	1	0	1	1	1	-	1	1	1	0	1	1	0	1	1	1	1	1	1	-
555866	33	16	1	35	30	1	1	1	0	1	1	1	1	1	1	1	1	1	1	0	1	1	1	1	1	1	1	1	1	1	1	1	-	1	1	1	1	1	1	1	0	0	1	0	1	1	1	1	1
560486	33	31	1	18	29	1	1	1	-	1	-	1	0	1	1	1	1	1	1	1	0	1	1	1	1	1	1	1	-	1	1	-	1	1	1	1	1	1	1	1	1	1	1	1	1	1	1	-	1
556916	33	1	0	31	24	1	0	1	1	1	1	1	1	1	1	1	0	0	1	1	1	1	1	1	1	1	-	1	1	1	1	1	1	1	1	1	1	1	1	1	0	1	-	1	0	0	0	0	0
560251	33	40	6	40	20	0	1	1	1	1	1	1	1	1	1	-	1	1	1	1	0	1	1	1	1	1	0	1	1	1	1	1	1	1	-	1	1	1	1	1	-	1	1	1	1	1	1	1	1
559975	33	1	0	37	14	1	0	1	0	1	1	1	0	1	1	1	1	1	1	1	1	1	1	1	1	1	1	1	1	1	1	1	1	-	1	1	-	1	1	1	1	1	1	0	-	0	0	0	0
356232	33	0	0	0	4	1	1	1	1	1	1	-	1	1	-	1	1	1	1	-	1	-	1	1	1	1	1	1	1	1	1	1	1	1	1	1	1	1	0	1	1	1	1	-	0	0	0	0	0
557688	33	0	0	5	3	1	1	1	0	1	1	1	1	1	1	1	1	1	0	1	1	1	1	1	1	1	1	0	1	1	0	1	1	1	1	1	1	1	1	1	1	1	0	0	0	0	0	0	0
559786	33	0	0	39	0	1	1	1	1	0	0	1	1	0	1	1	1	1	1	1	1	-	1	1	1	1	1	1	1	1	1	-	1	1	1	1	1	1	0	1	1	1	1	1	0	0	0	0	0
559701	33	0	0	37	0	1	1	1	1	1	0	1	0	1	1	0	1	1	1	1	0	1	1	1	-	1	1	1	1	1	1	1	1	1	-	1	1	1	1	1	1	1	1	1	-	-	-	-	-
356264	33	0	0	36	0	1	1	1	1	1	1	1	1	0	0	1	0	1	1	0	1	1	1	1	1	1	1	1	1	1	0	1	1	1	1	1	1	1	1	0	1	1	1	1	-	-	-	-	-
560791	33	0	0	36	0	1	1	1	1	1	1	1	1	1	1	1	1	1	-	1	1	1	1	1	1	1	1	1	-	1	1	1	-	1	-	-	-	1	1	1	1	1	1	1	-	-	-	-	-
356249	33	0	0	35	0	1	1	1	1	0	1	1	1	0	1	1	1	1	1	1	1	1	1	1	1	1	-	1	1	-	0	1	1	1	1	1	1	1	1	1	-	1	1	1	-	-	-	-	-
558854	33	0	0	33	0	1	0	1	1	1	1	0	1	1	1	1	0	1	-	1	1	1	1	1	1	1	1	0	1	-	1	1	1	1	1	1	1	1	1	1	1	1	1	1	-	-	-	-	-
556912	33	0	0	32	0	1	1	1	1	1	1	0	1	1	1	1	0	-	1	1	1	1	1	1	1	1	1	1	1	1	1	1	1	1	1	1	1	1	-	1	1	-	-	1	-	-	-	-	-
556961	33	37	1	16	0	1	1	1	-	1	1	1	1	1	1	1	1	0	0	1	0	1	1	1	1	1	1	1	1	1	0	1	1	1	1	1	1	1	-	1	1	1	1	1	1	1	1	1	1
555609	33	0	0	9	0	1	1	1	1	1	1	1	0	1	0	1	1	1	1	1	1	1	1	1	1	-	1	1	1	-	1	-	1	1	1	1	1	-	1	1	1	1	1	1	-	-	-	-	-
555861	33	0	0	5	0	1	1	1	1	1	1	1	1	1	1	1	1	1	-	1	1	1	-	-	-	-	1	1	1	-	1	1	1	1	1	1	1	1	1	1	1	1	1	1	-	-	-	-	-
557527	33	0	0	5	0	1	1	1	1	1	1	1	1	1	1	1	1	1	0	-	1	1	1	1	1	1	1	-	1	1	1	1	1	-	1	1	1	1	1	1	1	-	0	1	-	-	-	-	-
560138	33	0	0	5	0	1	1	1	1	1	1	1	-	1	1	1	1	1	1	1	1	1	1	1	1	1	1	1	1	1	1	0	-	1	1	0	-	0	1	1	1	1	1	1	-	-	-	-	-
558712	33	0	0	4	0	1	1	1	1	1	1	1	1	1	1	1	1	1	1	1	1	-	-	-	-	-	1	1	1	-	1	1	1	1	1	1	1	1	1	1	1	1	1	1	-	-	-	-	-
560918	33	0	0	2	0	1	1	1	1	1	1	1	1	1	1	1	1	1	1	1	1	1	1	1	1	1	1	1	1	1	1	-	1	1	-	-	-	-	1	1	-	1	1	1	-	-	-	-	-
555161	33	0	0	1	0	1	1	-	-	1	1	1	1	1	1	1	1	1	1	1	1	1	1	1	1	1	1	-	1	1	1	1	1	-	-	1	-	1	1	1	1	1	1	1	-	-	-	-	-
555941	33	0	0	1	0	1	1	1	1	1	1	1	1	1	1	1	1	1	1	-	-	1	1	1	1	1	1	1	1	-	1	1	1	1	1	1	1	-	1	1	-	1	-	1	-	-	-	-	-
556718	33	0	0	1	0	1	1	1	0	1	1	0	1	1	1	1	1	0	0	1	1	1	1	1	1	1	1	1	1	1	1	1	1	1	1	1	1	1	1	1	-	1	1	0	-	-	-	-	-
558255	33	0	0	1	0	1	1	1	1	1	1	-	1	1	1	1	0	1	1	0	1	1	1	1	1	1	1	1	1	1	-	1	1	1	1	1	1	1	1	1	1	-	0	1	-	-	-	-	-
555688	32	0	0	0	0	-	1	-	-	-	1	1	-	-	-	1	1	1	1	1	1	1	1	1	1	1	1	1	1	1	1	1	1	1	1	1	1	1	1	1	1	1	1	1	-	-	-	-	-
557091	32	0	0	0	0	1	1	1	0	1	1	0	1	1	1	1	1	0	0	1	0	1	1	1	1	1	1	1	1	1	1	1	1	1	1	1	1	1	1	1	1	1	0	0	-	-	-	-	-
356120	32	0	0	0	0	1	1	1	1	1	1	1	1	1	1	1	1	1	1	1	1	1	-	1	0	-	1	1	1	-	1	1	1	-	1	-	1	1	1	-	1	1	1	1	-	-	-	-	-
556534	32	0	0	0	0	1	1	1	1	1	1	1	1	1	1	1	-	1	-	-	1	1	1	1	-	-	1	1	1	-	-	1	1	1	1	1	1	1	1	1	1	1	1	1	-	-	-	-	-
557222	32	0	0	0	0	1	1	1	1	1	1	1	1	1	1	1	1	1	1	1	-	-	1	1	1	-	1	-	1	1	1	1	1	1	1	1	1	-	-	1	1	-	1	1	-	-	-	-	-
557832	32	0	0	0	0	1	1	1	1	1	1	-	-	-	1	1	1	1	-	1	1	1	1	1	1	1	1	1	1	1	1	1	1	-	1	-	-	1	1	1	1	1	1	1	-	-	-	-	-
557996	32	0	0	0	0	1	1	1	1	1	1	1	1	1	1	1	1	1	1	-	1	-	1	1	1	-	1	-	1	1	0	1	1	1	1	1	1	-	1	1	1	1	-	1	-	-	-	-	-
556663	32	0	0	0	0	0	1	1	1	1	0	1	1	1	0	0	0	1	1	1	1	1	1	1	1	1	1	1	1	1	1	1	1	1	1	1	1	1	0	1	1	1	1	0	0	0	0	0	0
557199	32	0	0	0	0	1	1	1	0	1	1	0	1	1	1	1	1	0	0	1	0	1	1	1	1	1	1	1	1	1	1	1	1	1	1	1	1	1	1	1	1	1	0	0	0	0	0	0	0
557590	32	0	0	0	0	1	1	1	1	1	1	1	1	1	1	0	0	1	1	-	1	1	1	1	1	1	1	0	1	1	0	1	1	1	1	1	1	1	1	1	1	0	0	1	0	0	0	0	0
355831	32	39	1	0	0	0	1	1	1	1	1	1	1	1	1	0	1	1	1	1	1	1	1	1	1	1	1	0	1	-	1	1	1	1	1	1	1	1	0	0	0	1	1	1	1	1	1	1	1
557534	32	18	0	0	0	0	1	1	1	1	1	1	1	1	1	1	-	1	1	0	1	1	1	1	1	1	-	0	1	1	0	1	1	1	1	1	1	1	0	1	1	1	1	1	-	-	-	-	1
356175	32	39	1	35	40	1	0	1	0	1	1	1	1	1	0	1	1	0	0	1	1	1	1	1	1	1	1	0	1	1	1	1	1	1	1	1	1	1	1	1	1	1	1	0	1	1	1	1	1
561969	32	31	1	35	40	1	0	1	0	1	1	1	1	1	0	1	1	0	0	1	1	1	1	1	1	1	1	0	1	1	1	1	1	1	1	1	1	1	1	1	1	1	1	0	1	1	1	1	1
562301	32	37	1	33	40	1	0	1	0	1	1	1	1	1	0	1	1	0	0	1	1	1	1	1	1	1	1	0	1	1	1	1	1	1	1	1	1	1	1	1	1	1	1	0	1	1	1	1	1
562463	32	38	1	34	39	1	0	1	0	1	1	1	1	1	0	1	1	0	0	1	1	1	1	1	1	1	1	0	1	1	1	1	1	1	1	1	1	1	1	1	1	1	1	0	1	1	1	1	1
561139	32	38	2	40	31	1	0	1	1	1	1	1	1	-	-	1	1	1	1	1	1	-	1	1	1	1	1	1	1	1	1	-	1	1	1	-	1	1	1	1	1	0	1	1	1	1	1	1	1
560581	32	0	0	38	23	1	1	1	1	1	1	1	-	-	1	1	1	1	1	1	1	1	1	1	1	1	1	1	1	1	1	-	1	-	1	-	-	-	1	1	1	1	1	1	0	0	0	0	0
559913	32	40	7	38	21	1	0	1	1	1	1	0	0	1	1	0	1	1	1	1	0	1	1	1	1	1	1	0	1	1	1	1	1	1	1	1	1	1	1	0	1	1	1	1	1	1	1	1	1
556739	32	25	1	39	16	1	1	1	0	1	1	0	1	1	1	1	1	1	0	1	0	1	1	1	1	1	1	0	1	1	1	1	1	1	1	1	1	1	1	1	1	1	0	0	1	1	-	-	1
555486	32	37	3	10	12	1	1	1	1	0	1	1	1	0	1	1	0	1	0	1	-	1	1	1	1	1	1	1	1	1	1	1	1	1	1	1	1	1	1	1	1	1	-	0	1	1	1	1	1
558097	32	40	7	0	10	1	1	1	1	1	1	1	1	1	1	1	1	0	1	1	0	1	1	1	1	1	1	1	1	1	0	1	1	1	1	1	1	1	0	0	1	1	0	0	1	1	1	1	1
557802	32	0	0	3	5	1	1	1	0	0	1	1	0	1	1	1	0	0	1	1	1	1	1	1	-	1	1	1	1	1	0	1	1	1	1	1	1	1	1	1	1	1	1	1	0	0	0	0	0
559806	32	0	0	38	4	1	1	1	1	1	1	1	-	1	1	1	1	1	1	1	0	-	-	-	1	1	1	1	1	1	-	1	1	-	1	1	1	1	1	1	1	1	1	1	0	0	0	0	0
560085	32	0	0	37	1	0	1	1	1	1	1	1	1	-	-	1	1	1	1	1	1	1	1	1	1	1	1	1	1	1	0	1	-	1	1	1	1	-	1	1	0	1	1	1	0	0	0	0	0
560094	32	0	0	40	0	1	1	-	1	1	1	1	0	1	1	1	0	1	1	0	1	1	1	1	1	1	1	1	1	1	-	1	1	1	1	1	1	1	1	1	0	1	1	0	-	-	-	-	-
555599	32	0	0	38	0	1	1	1	0	1	1	0	1	1	1	1	1	1	0	1	0	1	1	1	1	1	1	0	1	1	1	1	1	1	1	1	1	1	1	1	1	1	0	0	-	-	-	-	-
560233	32	0	0	32	0	1	1	1	-	1	1	-	0	0	1	1	1	1	1	1	1	1	1	1	1	1	1	-	1	1	1	1	1	1	1	1	1	1	1	1	1	-	0	1	-	-	-	-	-
561244	32	0	0	24	0	0	0	1	0	1	0	1	1	1	1	0	1	1	1	1	0	1	1	1	1	1	1	1	1	1	1	1	1	1	1	1	1	1	1	1	1	0	1	1	-	-	-	-	-
356335	32	0	0	18	0	1	0	1	0	1	1	0	1	0	1	1	1	1	1	1	1	1	1	1	1	1	1	0	1	1	1	-	1	1	1	1	1	1	0	1	1	1	1	1	0	0	0	0	0
560864	32	0	0	17	0	0	1	1	1	1	1	0	0	1	1	1	0	1	1	1	1	1	1	1	1	1	1	0	1	1	1	1	1	1	1	1	1	1	1	1	0	1	-	1	0	0	0	0	0
560163	32	0	0	10	0	-	1	1	-	1	1	1	1	1	1	1	1	1	-	1	1	1	1	-	1	1	1	1	1	1	-	1	1	1	1	-	1	1	1	1	1	1	0	1	-	-	-	-	-
557943	32	0	0	6	0	1	1	1	0	1	1	1	1	1	1	-	1	1	0	1	1	1	1	1	1	1	1	0	1	1	1	1	1	1	1	1	1	1	1	0	1	0	0	1	-	-	-	-	-
562080	32	0	0	6	0	1	1	1	1	1	1	1	1	1	1	1	1	1	-	1	1	1	-	1	1	1	1	1	1	1	-	-	1	1	1	1	1	-	1	1	-	1	-	1	-	-	-	-	-
557733	32	0	0	5	0	1	1	-	-	1	1	1	-	1	1	1	1	1	1	1	-	1	1	1	1	1	1	-	1	1	1	1	1	1	1	1	1	1	-	1	1	1	-	1	-	-	-	-	-
561994	32	0	0	5	0	1	1	1	1	1	1	1	1	1	1	1	1	1	1	0	0	-	1	1	1	1	1	1	1	1	1	-	1	0	1	1	0	0	1	1	1	1	1	1	-	-	-	-	-
555743	32	0	0	4	0	1	1	1	1	1	1	0	0	1	1	1	1	1	0	1	1	1	1	1	1	1	1	1	1	1	0	0	1	1	1	1	1	1	1	1	1	1	0	0	-	-	-	-	-
555646	32	0	0	4	0	1	1	1	1	1	1	1	1	-	1	-	1	1	1	1	1	-	1	-	1	-	1	1	1	0	1	1	1	-	1	1	1	1	1	1	1	1	1	1	-	-	-	-	-
557596	32	0	0	3	0	1	-	1	1	-	1	1	-	1	1	1	1	1	1	1	0	1	1	1	1	1	1	1	1	1	1	1	1	1	1	1	1	1	0	1	1	-	0	1	-	-	-	-	-
557363	32	0	0	2	0	1	1	1	-	1	1	-	1	-	1	1	1	-	0	1	0	1	1	1	1	1	1	-	1	1	1	1	1	1	1	1	1	1	1	1	1	1	1	1	-	-	-	-	-
356291	32	0	0	2	0	-	1	1	1	1	1	1	1	1	1	1	1	1	1	1	0	1	-	1	1	1	-	1	-	-	0	1	1	1	1	1	1	1	1	1	1	1	1	1	-	-	-	-	-
557610	32	0	0	2	0	-	1	1	1	-	1	1	1	1	1	1	1	1	1	1	1	1	-	1	-	1	1	1	1	1	1	1	1	-	1	1	1	1	1	1	1	-	-	1	-	-	-	-	-
557764	32	0	0	2	0	1	1	1	0	1	1	0	1	1	1	1	1	0	0	-	1	1	1	1	1	1	1	1	1	1	1	1	1	1	1	1	1	1	1	1	-	1	1	0	-	-	-	-	-
562338	32	0	0	2	0	1	-	1	1	1	1	1	1	1	-	1	1	1	1	1	1	1	-	1	-	-	1	1	-	-	1	1	1	1	1	1	1	1	1	1	1	1	1	1	-	-	-	-	-
555587	32	0	0	1	0	-	-	1	1	1	1	1	0	1	1	1	1	1	1	-	1	1	1	1	-	1	1	1	1	1	1	1	1	-	1	1	-	1	1	1	1	1	1	1	-	-	-	-	-
562680	32	0	0	1	0	-	1	1	1	1	-	1	1	1	1	1	1	1	1	1	0	1	1	1	1	1	-	1	1	1	1	1	-	1	1	-	-	1	1	1	1	1	1	1	-	-	-	-	-
356113	31	0	0	0	0	1	1	1	1	1	1	1	1	1	1	1	1	1	-	1	1	1	-	-	1	1	1	0	1	-	1	1	1	1	1	1	1	1	-	-	1	1	-	1	-	-	-	-	-
556688	31	0	0	0	0	1	-	1	1	0	1	-	1	1	1	1	0	1	1	1	1	1	1	1	1	1	1	0	1	1	1	1	1	-	1	1	-	-	1	1	1	1	1	1	-	-	-	-	-
555313	31	0	0	0	0	-	1	1	1	1	1	1	1	1	1	1	-	1	1	1	-	1	1	1	1	1	1	0	1	-	1	1	1	1	1	1	1	1	-	1	1	-	0	1	-	-	-	-	-
557059	31	0	0	0	0	1	1	1	1	1	1	1	1	1	1	1	1	1	1	1	-	-	-	1	-	1	1	-	1	1	1	1	1	1	1	1	1	-	-	1	1	1	-	1	-	-	-	-	-
557142	31	0	0	0	0	1	1	-	1	1	1	1	1	1	1	1	1	1	1	1	1	1	-	1	1	-	1	0	1	-	1	1	1	-	-	1	1	1	-	1	1	1	1	1	-	-	-	-	-
557232	31	0	0	0	0	1	1	1	1	1	1	1	1	1	1	1	1	1	1	-	1	-	1	1	-	-	1	1	-	0	-	1	1	1	1	1	1	1	1	1	-	1	1	1	-	-	-	-	-
557271	31	0	0	0	0	1	1	1	1	1	1	1	1	1	1	1	1	1	1	1	-	-	1	1	1	1	1	1	1	-	1	-	1	1	1	1	1	1	-	-	1	-	-	1	-	-	-	-	-
557299	31	0	0	0	0	-	1	1	1	1	1	1	1	1	1	1	1	1	1	1	1	1	-	1	0	-	1	1	1	-	-	1	1	-	1	1	1	1	1	-	1	1	1	1	-	-	-	-	-
557392	31	0	0	0	0	1	1	-	-	1	-	-	1	1	1	-	1	1	1	1	1	1	-	1	1	1	1	-	1	1	1	1	1	1	1	1	1	1	1	1	-	1	1	1	-	-	-	-	-
558104	31	0	0	0	0	1	1	1	1	1	1	1	1	1	1	1	1	1	1	1	-	-	1	1	-	1	1	-	1	-	1	1	1	1	1	1	1	-	-	-	1	1	1	1	-	-	-	-	-
556842	31	0	0	0	0	1	-	1	1	1	1	0	1	1	1	1	-	-	-	1	1	1	1	1	1	1	1	1	1	1	1	1	1	1	1	1	1	1	1	1	1	0	0	0	0	0	0	0	0
556894	31	0	0	0	0	1	1	1	1	1	1	1	1	0	1	1	1	0	0	-	1	1	1	1	1	1	1	1	1	1	1	1	1	1	1	1	1	1	0	0	0	1	0	1	0	0	0	0	0
557140	31	0	0	0	0	1	1	1	1	-	1	1	1	0	0	0	1	1	1	1	0	1	1	1	1	1	0	0	1	1	0	1	1	1	1	1	1	1	1	1	1	1	1	1	0	0	-	0	0
557697	31	0	0	0	0	1	0	1	1	0	1	1	1	1	1	1	0	1	1	0	1	1	1	1	1	1	1	1	1	1	1	1	-	1	1	1	-	1	1	0	1	1	1	0	0	0	0	0	0
556407	31	20	1	0	0	0	0	1	1	1	1	0	1	1	1	0	1	0	1	1	1	1	1	1	1	1	1	1	1	1	1	-	-	1	1	1	1	1	1	1	-	1	1	1	-	1	-	1	1
558009	31	14	1	0	0	1	1	0	1	1	1	0	1	1	1	1	0	1	0	0	0	1	1	1	1	1	1	0	1	1	1	1	1	1	1	1	1	1	1	1	1	1	0	1	0	-	1	1	-
561480	31	0	5	37	38	1	1	1	1	1	1	1	1	1	1	1	1	1	-	-	1	-	-	1	1	1	1	1	1	-	1	1	1	1	1	-	1	1	1	1	-	1	-	1	0	0	0	0	0
560000	31	0	0	39	37	1	1	1	1	1	1	1	1	1	1	1	1	1	1	1	1	1	1	1	1	1	1	1	-	1	-	0	-	-	1	-	-	0	1	1	1	1	1	1	0	0	0	0	0
559797	31	0	4	40	36	1	1	-	1	1	1	1	1	-	1	1	1	1	-	1	1	-	1	1	1	-	1	1	1	1	1	1	1	1	1	-	1	1	-	1	-	1	1	1	0	0	0	0	0
559847	31	36	7	35	36	1	1	1	0	0	1	0	1	1	1	0	1	0	1	1	0	1	1	1	1	1	1	0	1	1	1	1	1	1	1	1	1	1	0	1	1	1	1	1	1	1	1	1	1
555996	31	35	5	31	36	1	1	1	1	0	1	1	1	1	1	1	0	1	1	0	1	1	1	1	1	-	1	1	1	1	1	0	-	1	1	1	1	1	1	1	-	1	0	1	1	1	1	1	1
557416	31	36	3	9	35	1	1	-	1	0	1	1	1	0	1	0	1	1	0	1	1	1	-	1	-	1	1	1	1	1	1	1	1	1	1	1	1	0	1	1	1	1	1	1	-	1	1	1	-
557799	31	34	1	25	34	1	1	1	0	1	1	0	1	1	1	1	1	0	0	1	0	1	1	1	1	1	0	1	1	1	1	1	1	1	1	1	1	1	1	1	1	1	0	0	1	1	1	1	1
557463	31	0	1	37	30	-	-	1	1	1	1	-	1	1	1	1	1	-	0	1	1	1	1	1	1	1	-	1	1	1	-	1	1	1	1	1	1	1	1	1	0	1	1	1	0	0	0	0	0
555532	31	40	7	2	28	1	0	1	1	1	0	1	1	0	1	1	1	1	1	1	0	1	1	1	1	1	1	0	1	1	1	1	1	1	1	1	1	1	-	0	1	0	1	1	1	1	1	1	1
561134	31	0	3	29	25	1	1	1	-	1	1	1	1	1	1	0	0	1	-	1	1	1	1	1	1	1	1	1	1	1	1	1	-	1	1	1	1	1	0	-	1	1	0	1	0	0	0	0	0
355757	31	1	6	40	24	1	1	1	1	1	1	-	1	1	1	-	0	1	-	1	1	1	1	1	1	1	1	-	1	1	1	1	1	1	1	1	1	1	0	1	-	1	-	1	0	0	0	0	0
560127	31	0	0	39	19	1	1	1	1	-	1	1	-	-	-	1	1	1	1	1	1	1	1	1	1	1	1	1	1	1	1	-	-	1	-	-	1	1	1	1	1	1	1	1	0	0	0	0	0
561690	31	37	0	0	10	1	1	-	1	1	1	0	1	1	1	1	0	1	1	-	-	1	1	1	1	1	1	1	1	1	1	1	1	1	1	1	1	-	1	1	1	-	1	0	1	1	1	1	1
555323	31	39	6	28	8	0	1	1	1	0	0	1	1	0	0	1	0	0	1	1	0	1	1	1	1	1	1	1	1	1	1	1	1	1	1	1	1	1	1	1	1	1	1	1	1	1	1	1	1
560562	31	39	7	10	8	1	1	1	-	1	1	0	1	0	1	1	1	1	1	1	1	1	1	1	1	1	1	1	1	1	1	-	1	1	1	1	-	1	0	1	1	1	0	0	1	1	1	1	1
555347	31	39	6	17	7	0	1	1	1	0	0	1	1	0	0	1	0	0	1	1	0	1	1	1	1	1	1	1	1	1	1	1	1	1	1	1	1	1	1	1	1	1	1	1	1	1	1	1	1
555150	31	40	7	10	6	1	0	1	1	0	0	0	1	0	1	1	0	1	1	1	1	1	1	1	1	-	1	1	1	1	1	0	1	1	1	1	1	1	1	1	1	1	1	1	1	1	1	1	1
555889	31	38	1	0	5	1	1	0	0	1	1	1	1	1	1	1	0	0	0	1	0	1	1	1	1	1	1	1	1	1	0	1	1	1	1	1	1	1	1	1	1	1	0	1	1	1	1	1	1
556981	31	39	1	0	4	1	1	0	0	1	1	1	1	1	1	1	0	0	0	1	0	1	1	1	1	1	1	1	1	1	0	1	1	1	1	1	1	1	1	1	1	1	0	1	1	1	1	1	1
557105	31	0	0	40	0	1	0	1	0	1	1	1	1	1	0	1	1	0	0	1	1	1	1	1	1	1	1	1	1	1	1	1	1	1	1	1	1	1	0	0	1	1	1	0	-	-	-	-	-
558068	31	0	0	40	0	1	0	1	0	1	1	1	1	1	0	1	1	0	0	1	1	1	1	1	1	1	1	1	1	1	1	1	1	1	1	1	1	1	0	0	1	1	1	0	-	-	-	-	-
557241	31	0	0	39	0	1	0	1	0	1	1	1	1	1	0	1	1	0	0	1	1	1	1	1	1	1	1	1	1	1	1	1	1	1	1	1	1	1	0	0	1	1	1	0	-	-	-	-	-
356321	31	0	0	38	0	1	1	0	1	0	0	1	1	1	0	1	0	1	1	1	0	1	1	1	1	-	1	1	1	1	1	1	1	1	1	1	1	1	1	1	1	0	1	1	-	-	-	-	-
555598	31	32	7	36	0	1	1	1	0	1	1	0	1	1	1	1	0	1	1	0	1	1	1	1	1	1	-	1	1	1	1	1	1	1	1	1	1	1	1	1	0	0	0	1	-	1	1	1	0
562046	31	0	0	7	0	1	1	0	1	1	-	1	1	-	1	1	1	1	1	1	1	1	1	1	-	1	1	1	1	1	1	-	-	1	1	1	1	1	1	1	-	1	0	1	-	-	-	-	-
558076	31	0	0	4	0	1	0	1	1	1	1	1	1	0	1	1	1	0	0	1	1	1	1	1	1	1	1	0	1	1	0	-	1	1	1	1	1	1	0	1	1	1	1	1	0	0	0	0	0
560379	31	0	0	3	0	1	0	1	1	1	-	1	1	0	1	1	0	1	1	1	1	1	1	1	1	1	1	1	-	-	1	1	0	1	-	1	1	1	1	1	1	1	1	1	-	-	-	-	-
557399	31	0	0	2	0	0	1	1	1	1	1	1	1	1	1	1	1	1	1	1	0	-	1	1	-	-	-	1	1	0	1	1	1	1	1	1	1	1	1	1	1	1	0	1	-	-	-	-	-
557514	31	0	0	2	0	0	1	1	1	1	1	1	1	1	1	-	1	1	1	1	1	1	1	1	1	1	-	1	-	1	1	1	1	1	1	1	1	-	1	0	0	-	1	1	0	0	0	0	0
556004	31	0	0	1	0	1	1	-	1	1	1	1	1	1	1	1	1	1	1	1	1	-	-	1	1	-	1	-	1	-	1	1	1	1	1	1	1	1	0	-	1	1	1	1	-	-	-	-	-
356293	31	0	0	1	0	0	-	-	1	1	1	0	-	1	1	1	-	1	1	1	1	1	1	1	1	1	1	1	1	1	1	1	1	1	1	1	1	1	-	1	1	0	1	1	-	-	-	-	-
557616	30	0	0	0	0	1	1	1	0	1	0	1	1	1	1	1	0	0	1	0	0	1	1	1	1	1	0	1	1	1	0	1	1	-	1	1	1	1	1	1	1	1	1	1	0	0	0	0	0
557034	30	0	0	0	0	1	1	1	1	0	0	1	1	1	1	1	1	1	1	1	1	1	-	1	1	1	1	1	1	-	1	1	0	-	-	1	1	1	1	1	0	0	1	1	0	0	0	0	0
557546	30	0	0	0	0	1	0	1	0	0	1	0	1	1	1	1	1	0	0	1	1	1	1	1	1	1	1	0	1	1	1	1	1	1	1	1	1	1	0	1	1	-	1	1	0	0	0	0	0
557999	30	0	0	0	0	1	1	1	1	1	0	0	1	1	0	1	1	1	1	0	0	1	1	1	1	1	1	0	1	1	1	1	1	1	1	1	1	1	0	1	1	0	-	1	0	0	0	0	0
555460	30	40	3	0	0	1	1	-	1	1	1	0	-	1	-	1	1	1	-	1	1	1	1	1	1	1	1	1	1	1	1	1	1	1	1	1	1	-	-	1	1	-	0	1	1	1	1	1	1
555803	30	39	1	0	0	0	1	1	0	1	1	1	0	1	1	1	1	0	0	0	1	1	1	1	1	1	1	1	1	1	0	1	1	1	1	1	1	1	1	0	0	1	1	1	1	1	1	1	1
557826	30	39	1	0	0	0	1	1	0	1	1	1	0	1	1	1	1	0	0	0	1	1	1	1	1	1	1	1	1	1	0	1	1	1	1	1	1	1	1	0	0	1	1	1	1	1	1	1	1
556361	30	39	1	0	0	1	1	1	1	0	1	1	0	1	0	1	1	0	1	0	0	1	1	1	1	1	1	1	1	-	1	1	1	1	1	1	1	1	1	1	1	0	1	0	1	1	1	1	1
557558	30	26	1	0	0	1	1	1	1	1	1	1	0	1	1	1	0	0	1	1	-	1	1	1	1	1	1	0	1	-	1	1	1	1	1	1	1	1	0	0	1	1	-	1	-	1	1	1	1
556871	30	39	0	0	0	0	1	1	0	1	1	1	0	1	1	1	1	0	0	0	1	1	1	1	1	1	1	1	1	1	0	1	1	1	1	1	1	1	1	0	0	1	1	1	1	1	1	1	1
557180	30	1	0	0	0	0	0	1	1	0	1	1	1	1	1	0	0	1	0	1	0	1	1	1	1	1	1	0	1	1	1	1	1	1	1	1	1	1	1	1	0	1	1	1	0	0	0	0	0
561652	30	0	0	39	37	-	1	1	1	1	1	1	1	1	1	1	-	1	1	1	-	1	1	1	1	-	1	-	1	-	1	1	1	1	1	-	1	1	-	1	-	1	1	1	0	0	0	0	0
562541	30	36	2	37	37	1	1	1	0	1	-	1	-	1	1	0	1	1	-	1	1	1	1	1	1	1	1	1	1	1	-	1	1	1	1	-	1	1	-	1	1	0	1	1	1	1	1	1	1
561241	30	40	6	27	35	0	1	1	1	1	1	1	0	1	1	1	0	1	1	1	0	1	1	1	1	1	1	1	1	1	1	-	1	1	1	1	1	1	0	1	1	0	-	0	1	1	1	1	1
557564	30	40	7	33	34	0	0	1	1	1	0	1	1	1	1	0	0	1	1	1	1	1	1	1	1	1	1	1	1	1	0	1	1	1	1	1	1	1	1	1	1	0	0	0	1	1	1	1	1
560813	30	12	0	9	33	0	0	1	0	1	1	0	1	1	0	1	1	1	1	1	0	1	1	1	1	1	0	0	1	1	1	1	1	1	1	1	1	1	0	1	1	1	1	1	-	1	1	1	-
555173	30	40	7	2	30	1	0	1	1	1	0	1	1	0	1	1	1	1	1	1	0	1	1	1	-	1	1	0	1	1	1	1	1	1	1	1	1	1	-	0	1	0	1	1	1	1	1	1	1
356242	30	0	0	1	29	1	1	-	0	1	1	0	1	1	0	1	1	0	-	1	1	1	1	1	1	1	-	-	1	1	0	1	1	1	1	1	1	1	1	1	1	1	1	1	0	0	0	0	0
559778	30	31	2	37	16	1	1	1	0	0	1	0	1	1	1	0	1	0	1	0	0	1	1	1	1	1	1	0	1	1	1	1	1	1	1	1	1	1	1	1	1	1	1	0	-	1	1	-	1
556580	30	34	0	1	12	0	1	1	0	0	1	1	1	1	1	1	0	1	1	1	0	1	1	1	1	1	1	1	1	-	1	1	1	1	1	1	1	1	1	0	1	1	0	0	-	1	1	1	1
560746	30	0	2	28	6	1	1	1	1	1	1	1	1	1	1	1	1	1	1	1	1	1	-	-	1	1	1	0	1	-	1	1	-	-	-	1	1	1	-	1	1	0	1	1	0	0	0	0	0
355859	30	39	7	26	2	1	0	1	1	0	0	1	1	0	1	1	0	1	1	1	0	1	1	1	1	1	1	1	1	1	1	-	1	1	1	1	1	1	1	0	1	1	1	0	1	1	1	1	1
355979	30	40	7	22	2	1	0	1	1	0	0	1	1	0	1	1	0	1	1	1	0	1	1	1	1	1	1	1	1	1	1	-	1	1	1	1	1	1	1	0	1	1	1	0	1	1	1	1	1
559966	30	0	0	36	0	1	1	0	1	0	0	1	1	1	0	1	0	1	1	1	0	1	1	1	1	1	1	1	1	1	1	1	1	1	1	-	-	1	1	1	1	0	1	1	-	-	-	-	-
561676	30	0	0	36	0	1	-	1	1	1	-	1	1	1	1	1	1	0	1	-	-	1	1	1	1	1	1	1	1	1	1	-	1	1	1	1	1	0	0	1	1	-	1	1	-	-	-	-	-
355961	30	0	0	30	0	0	1	1	1	1	1	0	0	0	0	0	1	1	1	1	1	-	1	1	1	1	1	1	1	0	1	-	1	1	1	1	1	1	1	1	1	1	1	1	-	-	-	-	-
558082	30	0	0	29	0	1	1	1	1	1	0	0	1	1	1	1	0	0	0	1	0	1	1	1	1	1	0	1	1	1	1	1	1	1	1	1	1	1	1	1	1	1	0	0	-	-	-	-	-
356324	30	0	0	16	0	1	1	0	1	1	0	1	1	1	1	1	1	1	0	-	1	1	1	1	1	1	-	1	1	1	1	-	1	1	1	1	1	-	0	1	1	0	1	1	-	-	-	-	-
557154	30	0	0	5	0	1	1	1	1	1	1	1	1	-	1	1	1	1	1	-	1	-	-	-	-	-	1	1	1	-	1	-	1	1	1	1	1	1	1	1	1	1	1	1	-	-	-	-	-
355778	30	0	0	1	0	-	1	1	1	1	1	1	1	1	1	1	0	1	1	1	1	1	1	-	-	-	1	1	1	-	0	-	1	1	1	1	1	1	1	1	1	-	1	1	-	-	-	-	-
356281	30	0	0	1	0	1	1	1	1	1	1	1	1	1	1	1	1	1	-	-	1	-	-	1	1	-	1	1	1	-	1	1	1	1	1	1	1	1	1	1	-	-	0	1	-	-	-	-	-
557647	30	0	0	1	0	0	-	1	1	1	0	0	0	1	1	1	1	1	0	1	1	1	1	1	1	1	-	1	1	1	1	1	1	1	1	1	1	1	0	1	1	1	1	0	0	0	0	0	0
556510	29	0	0	0	0	1	1	0	0	1	1	-	1	1	1	1	-	1	1	1	0	1	1	1	1	1	0	1	1	1	1	-	-	1	-	1	1	1	1	1	1	1	0	1	-	-	-	-	-
557548	29	0	0	0	0	1	1	0	1	0	0	0	1	1	0	1	1	1	1	1	1	1	1	1	1	1	1	1	1	1	1	1	1	1	0	1	-	1	1	1	0	1	0	0	-	-	-	-	-
558117	29	0	0	0	0	1	1	1	1	1	1	1	1	1	1	1	1	1	-	-	-	-	1	-	-	1	-	1	1	-	1	1	1	1	1	1	1	1	1	1	-	1	-	1	-	-	-	-	-
557224	29	0	0	0	0	1	0	-	0	0	1	1	1	-	1	0	1	1	1	1	0	1	1	1	1	1	1	1	1	1	0	1	1	1	1	1	1	1	-	-	1	1	1	1	0	0	0	0	0
557728	29	0	0	0	0	1	0	1	0	1	1	0	1	1	1	1	1	1	0	1	1	1	1	1	1	1	0	0	1	1	0	1	1	1	1	1	1	1	1	1	0	1	0	0	0	0	0	0	0
557926	29	0	0	0	0	0	1	1	1	0	1	1	0	1	1	0	0	1	1	0	1	1	1	1	1	-	1	1	-	1	0	1	1	1	1	-	1	1	1	1	1	1	1	1	0	0	0	0	0
555308	29	39	7	0	0	1	1	1	1	0	0	1	1	0	1	1	1	-	0	1	1	1	1	1	1	1	1	0	1	1	0	1	1	1	1	1	1	1	0	1	-	1	1	0	1	1	1	1	1
555899	29	39	7	0	0	1	1	1	0	0	1	0	1	1	0	1	0	0	0	1	1	1	1	1	1	1	-	1	1	1	0	1	1	1	1	1	1	1	1	1	1	1	1	0	1	1	1	1	1
555401	29	39	1	0	0	1	1	1	1	0	0	1	0	1	0	1	0	1	1	1	0	1	1	1	1	1	1	0	1	1	0	0	1	1	1	1	1	1	1	1	0	1	1	1	1	1	1	1	1
557132	29	1	1	0	0	1	0	0	-	1	1	-	1	1	0	1	-	1	1	-	1	1	1	1	1	1	1	1	1	1	0	1	1	1	1	1	1	1	1	-	1	-	1	1	0	0	0	-	0
556937	29	0	1	0	0	1	0	1	1	1	1	1	1	0	1	0	1	1	0	1	1	-	1	1	1	1	1	1	1	1	1	1	-	1	-	1	1	1	1	0	1	0	0	1	0	0	0	0	0
557972	29	36	0	0	0	0	1	1	1	0	0	1	0	1	1	0	1	1	1	0	1	1	1	1	1	1	1	1	1	1	1	1	1	1	1	1	1	1	0	0	0	0	1	1	1	1	1	1	1
556652	29	3	0	0	0	1	1	1	1	1	0	0	1	1	1	1	1	1	1	0	1	-	1	1	1	1	0	0	1	1	1	-	1	1	1	1	1	-	1	0	1	1	0	1	0	-	-	-	-
557612	29	36	2	37	38	1	1	0	0	1	0	1	1	1	1	1	0	1	1	0	0	1	1	1	1	1	1	1	1	1	0	1	1	1	1	1	1	1	1	-	1	0	1	0	1	1	1	1	1
561772	29	38	2	38	36	1	1	1	1	1	0	1	1	1	0	1	0	1	1	1	0	1	-	-	1	1	1	0	1	-	1	1	1	1	1	1	1	1	1	0	1	0	1	1	1	1	1	1	1
356024	29	1	3	39	35	0	1	1	0	1	1	1	1	1	1	-	1	1	1	1	1	1	1	1	-	1	-	1	1	-	1	1	-	1	1	-	-	1	1	0	1	1	1	1	0	0	0	0	-
556643	29	34	1	32	23	1	1	1	0	1	0	0	0	1	1	1	1	1	0	1	1	1	1	1	1	1	1	0	1	1	0	1	1	1	1	1	1	1	1	1	0	1	0	0	1	1	1	1	1
355910	29	33	1	32	23	1	1	1	0	1	0	0	0	1	1	1	1	1	0	1	1	1	1	1	1	1	1	0	1	1	0	1	1	1	1	1	1	1	1	1	0	1	0	0	1	1	1	1	1
557694	29	40	7	3	8	1	1	1	0	0	-	1	-	1	-	1	1	1	1	1	1	-	1	1	1	1	1	1	1	1	-	-	-	-	1	1	1	1	1	1	1	1	1	1	1	1	1	1	1
557436	29	0	0	0	5	0	0	1	1	1	1	-	1	0	1	1	1	1	1	1	1	1	1	1	1	1	1	0	1	-	1	1	-	1	-	1	1	1	0	1	1	0	1	1	0	0	0	0	0
555769	29	39	7	2	3	1	1	-	1	0	0	0	1	1	1	1	1	1	1	0	1	1	1	-	1	1	1	1	1	-	1	1	1	1	1	1	-	1	0	1	1	1	1	0	1	1	1	1	1
557108	29	0	0	1	3	0	1	1	1	0	0	1	1	1	1	1	0	0	1	1	1	1	1	1	1	1	1	1	1	1	0	1	1	1	1	1	1	1	1	0	0	1	-	0	0	0	0	0	0
557865	29	0	0	19	0	1	1	1	0	0	0	1	1	1	0	1	1	1	1	0	1	1	1	1	1	-	0	1	1	1	1	1	1	1	1	1	1	1	1	0	1	0	1	0	-	-	-	-	-
555909	29	38	5	9	0	0	1	1	1	0	0	1	1	1	0	1	1	1	1	1	1	1	1	1	1	1	-	0	1	1	0	1	1	1	1	1	1	1	0	1	0	0	1	1	1	1	1	1	1
556860	29	1	0	7	0	1	1	1	1	1	1	0	0	0	1	0	1	1	1	1	1	1	1	1	1	1	0	1	-	0	1	1	1	1	1	1	1	1	1	0	0	0	1	1	0	0	0	0	0
562586	29	0	0	7	0	1	0	1	1	1	0	1	1	1	1	1	-	1	1	1	1	1	1	1	1	-	-	1	1	1	-	1	-	1	-	0	-	1	1	1	1	1	1	1	-	-	-	-	-
558383	29	0	0	6	0	1	1	1	-	1	1	1	1	1	1	1	1	1	1	0	1	-	-	0	0	1	-	1	-	0	1	1	1	1	1	-	1	1	1	1	1	1	1	1	-	-	-	-	-
555100	29	0	0	3	0	0	1	1	1	1	1	1	1	-	1	1	0	0	0	1	1	1	1	1	1	1	1	1	1	-	0	-	1	1	1	1	1	1	1	1	1	0	-	1	-	-	-	-	-
560779	29	0	0	3	0	1	1	1	-	1	1	1	1	1	1	1	1	-	0	1	0	1	1	1	1	1	1	1	1	1	1	-	-	1	-	-	1	1	1	1	1	1	-	-	-	-	-	-	-
556799	29	0	0	2	0	1	1	1	0	0	1	1	0	0	1	1	1	1	0	0	1	1	1	1	1	1	1	1	-	1	1	1	1	1	1	1	1	1	0	1	0	1	1	0	-	-	-	-	-
560229	29	0	0	2	0	-	1	1	1	1	1	1	-	1	1	1	1	1	1	-	1	-	1	1	1	1	1	1	1	1	1	0	-	1	1	-	-	-	1	1	1	1	-	1	-	-	-	-	-
557916	29	0	0	1	0	1	0	1	1	0	1	1	0	0	1	0	0	1	1	0	1	1	1	1	1	1	1	1	1	1	0	1	1	1	0	1	1	1	1	0	1	1	1	1	-	-	-	-	-
356149	29	0	0	1	0	0	1	1	1	1	0	1	1	1	1	0	1	0	0	1	1	1	1	1	1	1	1	0	1	1	0	1	1	1	1	1	1	1	1	1	0	1	0	0	-	-	-	-	-
557560	29	0	0	1	0	1	0	1	1	1	1	1	1	1	-	1	1	1	-	1	1	1	-	-	1	0	-	1	1	-	1	1	1	1	-	-	1	1	1	1	1	1	1	1	-	-	-	-	-
558544	29	0	0	1	0	1	1	-	0	1	0	0	1	1	1	1	1	-	-	1	1	1	1	1	1	1	-	1	1	1	1	1	-	1	1	1	-	1	1	1	1	1	-	1	-	-	-	-	-
356126	28	0	0	0	0	1	0	1	0	1	1	1	1	1	1	0	-	0	0	1	1	-	-	1	1	-	1	1	1	-	1	1	1	1	1	1	1	1	1	1	1	0	1	1	-	0	0	0	0
555552	28	0	0	0	0	0	1	0	1	1	0	0	1	0	0	0	1	1	1	0	0	1	1	1	1	1	1	1	1	1	1	-	1	1	1	1	1	1	1	0	1	1	1	1	-	-	-	-	-
557927	28	0	0	0	0	1	1	1	1	1	1	1	0	0	0	1	0	0	1	1	0	1	-	-	1	1	1	0	1	1	0	1	1	1	1	1	1	1	0	1	1	1	1	1	-	-	-	-	-
557677	28	0	0	0	0	1	-	1	-	-	-	-	1	1	1	1	1	1	-	1	-	1	1	1	1	1	1	-	1	1	1	1	1	1	1	1	1	1	-	1	1	1	-	-	-	-	-	-	-
557777	28	0	0	0	0	1	1	1	1	1	1	-	1	0	0	1	0	1	0	0	1	1	1	-	-	1	1	-	1	1	0	1	1	1	1	1	1	1	1	1	-	1	1	1	-	-	-	-	-
562500	28	0	0	0	0	1	1	-	1	-	1	0	-	1	1	-	0	1	1	-	-	1	1	1	1	1	1	1	1	1	1	1	1	1	1	-	1	-	1	1	1	1	1	0	-	-	-	-	-
556714	28	0	0	0	0	1	1	1	0	1	0	0	1	1	1	0	1	0	0	1	1	1	1	1	1	1	1	0	1	1	1	1	1	1	1	1	1	1	0	1	0	1	0	0	0	-	-	-	0
557379	28	0	0	0	0	0	0	1	0	1	1	0	1	1	1	1	0	0	0	1	1	1	1	1	1	1	0	1	1	1	1	1	1	1	1	1	1	1	1	1	1	0	0	0	0	0	0	0	0
557501	28	0	0	0	0	1	1	0	1	0	0	0	1	1	0	1	1	1	1	1	1	-	1	1	1	1	1	1	1	1	1	1	1	1	-	1	-	1	1	1	0	1	0	0	0	0	0	0	0
557622	28	0	0	0	0	1	1	1	0	1	0	0	1	1	1	0	1	0	0	1	1	1	1	1	1	1	1	0	1	1	1	1	1	1	1	1	1	1	0	1	0	1	0	0	0	0	-	0	0
557580	28	16	0	0	0	1	1	-	-	-	1	1	1	1	1	0	-	1	1	1	1	1	1	1	1	1	1	1	-	-	1	1	1	-	1	1	1	1	-	-	1	1	1	0	-	1	1	1	-
561534	28	0	0	40	40	1	1	1	1	1	1	1	1	1	1	1	1	1	-	-	1	1	-	-	-	-	-	1	-	1	1	1	1	-	1	-	1	1	1	1	1	1	-	1	0	0	0	0	0
356074	28	40	7	40	39	1	0	1	0	1	1	0	1	1	1	0	1	1	0	1	1	1	1	1	-	1	-	0	1	1	1	1	1	1	1	1	1	1	0	0	0	1	1	1	1	1	1	1	1
560812	28	40	7	40	38	1	1	1	0	1	1	1	0	1	1	1	1	0	-	1	0	1	1	1	1	1	0	1	1	1	1	1	1	1	1	-	1	-	1	0	0	0	1	1	1	1	1	1	1
559924	28	0	0	40	36	1	1	1	1	1	1	1	1	1	1	1	1	1	1	1	1	1	-	1	1	1	1	1	-	-	1	-	-	1	1	-	-	1	1	1	-	-	-	-	0	0	0	0	0
560078	28	38	2	37	35	1	1	1	1	1	0	1	1	1	0	1	0	1	1	1	0	1	0	0	1	1	1	0	1	-	1	1	-	1	1	1	1	1	1	0	1	0	1	1	1	1	1	1	1
562480	28	0	1	32	35	-	0	1	1	1	1	-	1	1	1	1	1	-	0	1	1	1	1	1	1	1	-	1	1	1	0	-	1	1	1	1	1	1	1	1	0	-	-	1	-	0	0	0	0
561857	28	0	1	37	26	1	0	1	0	0	0	1	1	1	1	1	0	1	1	-	-	1	1	1	1	1	0	-	1	1	1	1	1	1	1	1	1	1	-	1	1	0	1	1	0	0	0	0	0
560255	28	0	0	40	0	1	0	1	1	1	1	0	1	1	1	0	1	0	1	-	1	1	1	1	1	1	1	1	-	-	1	1	-	1	-	1	1	1	1	1	1	1	0	0	-	-	-	-	-
555259	28	0	0	39	0	-	-	1	1	1	0	1	-	0	1	1	0	1	1	0	1	1	1	1	1	-	1	1	1	1	0	1	1	1	1	1	1	1	-	1	1	-	1	1	-	-	-	-	-
562023	28	0	0	36	0	1	-	0	1	0	0	1	1	1	0	1	0	1	1	1	0	1	1	1	1	1	1	1	-	1	1	1	1	-	1	-	1	1	1	1	1	0	1	1	-	-	-	-	-
560542	28	0	0	24	0	1	1	1	1	1	0	0	1	1	1	1	0	0	0	1	0	1	1	1	1	1	0	1	-	1	1	1	1	1	1	1	1	-	1	1	1	1	0	0	-	-	-	-	-
556899	28	0	0	23	0	1	1	1	1	1	1	0	0	0	1	1	0	1	1	1	-	1	-	1	1	1	1	1	1	1	1	1	1	1	1	-	-	1	1	1	-	0	0	1	-	-	-	-	-
557483	28	2	0	7	0	1	1	1	1	1	1	0	0	0	1	0	1	1	1	1	1	1	1	-	1	1	0	1	-	0	1	1	1	1	1	1	1	1	1	0	0	0	1	1	0	0	0	0	0
559681	28	0	0	7	0	0	1	1	-	-	1	1	-	1	1	0	0	1	1	1	-	1	1	1	1	1	1	1	1	1	-	1	1	1	1	-	-	1	0	1	1	1	1	1	-	-	-	-	-
557659	28	10	5	1	0	1	0	1	1	1	0	1	1	0	0	1	0	1	0	1	1	1	1	1	1	1	1	0	1	1	0	-	1	1	1	1	1	-	1	0	1	1	1	1	0	-	-	-	-
555952	28	0	0	1	0	1	1	1	1	1	0	-	1	1	1	1	-	-	0	1	1	1	1	1	1	1	-	0	1	1	-	1	1	1	1	1	1	1	-	1	1	-	0	1	-	-	-	-	-
557109	28	0	0	1	0	0	1	1	0	0	1	1	1	1	1	1	0	0	1	-	1	-	1	1	1	1	1	1	1	1	1	0	1	1	1	1	1	1	1	1	1	0	0	0	-	-	-	-	-
562227	28	0	0	1	0	1	1	1	-	1	-	1	-	-	-	1	1	1	1	1	1	1	1	1	1	1	1	1	1	1	0	1	1	-	1	1	1	1	1	-	-	-	1	-	-	-	-	-	-
556703	27	0	0	0	0	0	0	1	0	1	1	0	1	1	1	1	0	0	0	1	0	1	1	1	1	1	1	0	1	1	1	1	1	1	1	1	1	1	1	1	1	0	0	0	0	0	0	0	0
556834	27	0	0	0	0	1	1	1	0	1	0	0	1	1	1	0	1	0	0	1	1	1	1	1	1	1	1	0	1	1	1	1	1	-	1	1	1	1	0	1	0	1	0	0	0	-	-	-	0
557749	27	1	6	0	0	1	0	-	0	0	1	0	1	1	0	-	0	1	1	1	1	1	1	1	1	1	1	1	1	1	1	-	1	1	1	1	1	1	1	0	0	1	0	1	0	0	0	-	-
556277	27	39	3	0	0	0	1	0	1	0	0	1	0	0	0	1	1	0	1	0	1	1	1	1	1	1	1	1	1	1	0	-	1	1	0	1	1	1	1	1	1	1	1	1	1	1	1	1	1
557645	27	36	1	0	0	1	0	1	0	1	1	0	1	1	1	1	1	0	0	0	1	1	1	1	1	1	1	0	1	1	1	1	1	1	0	1	-	1	0	1	1	1	0	0	1	1	1	1	-
558039	27	0	1	0	0	1	0	1	1	1	1	1	1	0	1	0	1	1	0	1	1	-	-	-	1	1	1	1	1	1	1	1	-	1	-	1	1	1	1	0	1	0	0	1	0	0	0	0	0
556035	27	40	7	15	40	0	1	1	1	1	1	0	1	0	0	1	0	1	0	0	1	1	1	1	1	1	1	1	1	1	0	1	-	1	1	1	1	1	0	0	0	1	1	1	1	1	1	1	1
557433	27	1	0	33	36	0	0	1	1	0	1	1	1	0	0	0	0	0	1	1	1	-	1	1	-	1	1	1	-	1	1	-	1	1	1	1	1	1	1	1	1	1	1	1	0	0	0	0	0
561572	27	40	7	31	35	1	1	0	1	1	1	0	1	0	0	1	0	1	0	0	1	1	1	1	1	1	0	1	1	1	1	0	1	1	1	1	1	1	1	0	0	1	0	1	1	1	1	1	1
355998	27	24	3	36	29	1	0	1	0	0	0	1	1	0	1	1	1	0	0	1	1	1	1	1	1	1	0	0	1	1	0	1	1	1	1	1	1	1	0	0	1	1	1	1	1	1	1	1	1
557387	27	40	7	5	25	1	1	1	0	1	1	0	1	0	1	1	0	0	0	1	0	1	1	1	1	1	1	0	1	-	1	1	1	1	1	1	1	-	1	1	1	1	0	0	1	1	1	1	1
560159	27	0	5	39	18	1	1	1	1	1	-	-	1	1	1	1	1	-	0	1	1	-	1	1	1	1	1	1	1	1	1	1	-	1	-	-	-	-	1	1	1	-	1	-	0	0	0	0	0
560964	27	0	0	16	0	1	1	1	1	-	0	-	0	1	0	0	0	0	1	-	1	1	1	1	1	1	1	1	1	1	1	-	1	-	1	1	1	1	1	0	1	1	1	1	-	-	-	-	-
555108	27	0	0	13	0	1	1	1	0	1	0	0	1	1	1	0	1	1	0	1	1	1	1	1	1	1	0	0	1	-	1	1	1	1	1	1	1	1	1	0	1	0	0	0	-	-	-	-	-
560335	27	0	0	6	0	1	1	0	1	1	-	1	1	1	-	1	1	1	1	1	1	-	-	1	1	1	1	1	1	1	1	-	-	1	1	-	1	1	-	-	-	1	-	1	-	-	-	-	-
556589	27	0	0	2	0	1	1	-	1	1	0	1	1	1	0	1	1	1	0	1	1	1	1	1	1	1	0	1	-	1	1	1	-	1	1	1	-	-	1	1	0	1	0	0	-	-	-	-	-
558340	27	0	0	1	0	1	0	-	0	-	1	1	1	1	1	1	0	-	1	1	-	1	1	1	1	1	1	-	1	0	1	1	1	1	1	1	1	1	0	-	-	1	1	1	-	-	-	-	-
556545	27	0	0	1	0	1	1	1	1	1	-	1	1	1	1	1	1	1	1	1	1	1	-	-	-	1	-	0	-	-	-	1	1	1	1	1	1	1	-	1	0	1	0	1	-	-	-	-	-
556958	27	0	0	1	0	1	0	1	0	0	1	1	1	-	1	0	1	1	1	1	0	1	1	1	-	1	1	1	1	-	0	1	1	1	-	1	1	1	-	0	1	1	1	1	-	-	-	-	-
556935	26	0	0	0	0	1	1	1	1	1	-	1	1	-	-	-	1	1	1	-	1	-	1	1	1	1	1	1	-	1	1	-	-	1	-	-	1	1	1	-	1	1	-	1	-	-	-	-	-
556635	26	0	0	0	0	-	-	1	1	1	-	1	-	1	1	-	-	-	-	-	1	1	1	1	1	1	1	1	1	-	1	1	1	1	1	1	-	1	-	1	1	-	1	1	-	-	-	-	-
556745	26	0	0	0	0	1	1	1	-	1	-	-	1	1	1	1	0	-	0	1	0	1	1	1	1	1	0	-	1	1	0	1	1	1	1	1	1	1	0	1	1	1	0	0	0	0	0	0	0
557129	26	0	0	0	0	1	1	1	0	0	1	0	1	1	1	1	0	-	0	1	0	1	1	1	1	1	0	0	1	1	0	1	1	1	1	1	1	1	0	1	1	1	0	0	0	0	0	0	0
556215	26	28	0	0	0	1	1	0	0	1	1	1	0	0	0	0	0	0	0	1	1	1	1	1	1	1	1	0	1	1	0	1	1	1	1	1	1	1	0	1	1	1	0	1	1	1	1	1	1
561703	26	39	5	38	39	0	1	0	0	1	1	0	1	1	1	1	1	0	0	0	1	1	1	1	1	1	1	1	1	1	1	1	1	1	1	1	1	-	0	0	0	1	0	0	1	1	1	1	1
559853	26	0	0	40	37	1	1	1	1	1	1	1	1	1	1	1	1	1	-	1	1	1	-	-	-	1	-	1	-	1	-	-	-	-	1	-	1	1	1	1	-	1	-	1	0	0	0	0	0
561338	26	36	7	35	33	1	1	1	1	1	1	0	1	1	0	0	0	0	0	1	0	1	1	1	1	1	0	0	1	1	1	1	1	1	1	1	1	1	0	1	1	-	0	0	1	1	1	1	1
560870	26	0	0	39	32	1	1	1	1	1	1	-	-	1	-	1	1	1	1	1	1	1	1	-	1	1	1	1	-	1	-	-	-	1	-	-	-	-	1	1	1	1	1	-	0	0	0	0	0
562316	26	1	0	20	15	1	1	1	1	1	-	1	0	-	1	1	1	1	1	0	-	-	1	1	1	1	1	1	-	-	-	1	1	1	1	1	1	1	-	1	-	1	-	-	0	0	0	0	0
557651	26	40	7	1	9	1	1	1	0	1	0	0	1	1	1	1	0	0	0	1	0	1	1	1	1	1	0	0	1	1	0	1	1	1	1	1	1	1	0	1	1	1	0	0	1	1	1	1	1
557763	26	1	0	0	4	0	0	1	1	1	0	0	1	0	1	0	1	1	1	1	0	-	1	1	1	1	1	1	1	1	0	-	1	1	1	1	1	1	1	0	0	1	1	0	0	0	0	0	0
562342	26	0	0	40	0	1	1	1	1	1	0	1	0	0	0	1	0	1	1	1	0	1	1	1	1	1	1	0	1	1	0	-	1	1	1	-	-	1	0	1	1	1	0	1	-	-	-	-	-
560538	26	36	5	35	0	1	1	0	1	1	0	0	0	1	1	1	0	1	0	1	0	1	1	1	1	1	1	0	1	1	1	1	1	1	1	1	-	1	0	0	1	0	1	0	1	1	1	1	1
558443	26	0	0	30	0	1	1	1	1	1	1	1	0	0	0	0	1	0	1	0	1	-	1	1	-	1	1	1	1	-	1	1	-	-	0	-	1	1	1	1	1	1	1	1	-	-	-	-	-
556730	26	0	0	27	0	1	1	1	0	1	0	0	1	1	1	0	1	1	0	1	0	1	1	-	1	1	0	0	0	1	1	1	-	1	1	1	1	1	0	1	1	0	1	1	-	-	-	-	-
562640	26	0	0	2	0	1	1	-	1	1	0	0	1	1	1	1	-	0	0	1	1	1	1	1	1	-	-	0	1	1	-	1	1	1	1	1	1	1	0	1	1	0	-	1	-	-	-	-	-
556551	25	0	0	0	0	0	0	-	1	1	0	0	1	0	1	1	1	1	1	1	1	1	1	1	-	-	1	0	1	1	1	0	1	1	1	1	1	1	0	1	0	-	1	-	-	-	-	-	-
557036	25	0	0	0	0	1	1	1	0	0	1	0	0	1	1	0	0	0	0	1	1	1	1	1	1	1	0	0	1	1	1	1	1	1	1	1	1	1	1	0	0	1	0	0	0	0	0	0	0
557467	25	0	0	0	0	1	-	1	1	-	1	1	1	1	1	0	1	-	1	0	1	1	1	1	1	1	1	-	1	-	-	-	-	-	1	1	1	-	1	1	-	1	-	1	0	0	0	0	0
556885	25	23	4	0	0	-	1	1	1	0	-	0	0	1	0	1	1	1	0	-	1	-	1	1	1	1	1	1	1	1	1	1	1	1	1	1	1	1	1	0	0	0	0	0	1	-	-	1	-
555572	25	39	7	40	40	0	1	-	1	-	0	-	0	0	1	0	1	1	1	1	0	1	0	1	1	1	0	0	1	1	1	1	-	1	1	1	-	1	1	1	1	1	1	1	1	1	1	1	1
555484	25	40	7	39	39	0	0	1	1	1	0	1	0	1	0	1	0	1	1	0	0	1	1	1	1	-	0	0	-	1	1	1	1	1	1	1	1	1	0	1	1	1	0	1	1	1	1	1	1
561783	25	39	7	40	37	0	1	1	1	1	1	1	0	0	0	1	1	1	1	1	1	1	1	-	1	1	-	0	1	-	0	-	1	1	0	-	1	1	0	1	0	1	1	1	1	1	1	1	1
561382	25	21	2	40	36	0	1	1	0	1	1	0	1	0	1	0	0	0	0	1	0	0	1	1	1	1	-	1	1	1	1	1	1	1	1	1	1	1	1	0	1	1	0	0	1	-	1	1	1
562148	25	40	7	39	35	1	1	1	1	1	0	0	1	1	0	1	0	1	0	1	0	1	1	1	1	1	0	0	1	1	0	1	1	1	1	-	1	-	0	1	1	0	0	1	1	1	1	1	1
556494	25	37	7	33	33	1	-	1	1	1	1	0	1	1	0	0	0	0	0	1	0	1	1	1	1	1	0	0	1	1	1	1	1	1	1	1	1	1	0	1	1	-	0	0	1	1	1	1	1
556231	25	40	7	30	32	1	0	1	0	1	1	0	1	1	1	0	0	0	0	0	1	1	1	1	1	1	0	0	1	1	1	1	1	1	1	1	1	1	1	1	0	0	0	0	1	1	1	1	1
355889	25	3	1	19	28	1	1	0	0	1	0	0	1	1	1	0	0	0	0	1	0	1	1	1	1	1	0	1	1	1	0	1	1	1	1	1	1	1	0	1	1	1	0	0	0	-	-	0	0
555068	25	29	1	9	14	1	0	1	0	0	1	0	1	1	0	1	1	0	0	1	0	1	1	1	1	1	0	0	1	1	1	1	1	1	1	1	1	-	1	1	0	1	0	0	-	1	1	1	1
556898	25	40	7	28	8	1	0	1	0	1	1	0	1	1	0	0	1	0	0	1	0	1	1	1	1	1	1	0	1	1	0	1	1	1	1	1	1	1	0	1	0	1	0	0	1	1	1	1	1
555870	25	40	7	19	3	-	1	1	1	1	-	1	1	-	1	1	1	1	1	1	-	-	-	-	-	-	1	1	-	-	1	-	1	1	1	1	-	1	1	1	1	-	1	1	1	1	1	1	1
560298	25	0	0	37	2	0	-	-	1	1	-	1	0	1	0	1	1	0	1	1	1	1	1	1	1	1	1	1	1	1	1	1	1	-	-	1	-	-	-	1	1	0	1	0	-	0	0	0	0
355987	25	0	0	40	0	1	1	1	0	1	0	1	1	1	1	1	0	1	0	1	1	1	1	1	1	1	-	0	-	-	1	1	0	1	1	1	-	1	1	0	1	0	0	0	-	-	-	-	-
561780	25	0	0	38	0	-	1	1	1	1	1	1	1	-	1	1	0	0	0	1	0	-	-	1	1	1	-	1	1	1	1	1	1	1	1	1	-	1	0	-	1	-	1	0	-	-	-	-	-
556135	25	0	0	37	0	1	1	1	1	0	-	1	0	-	0	1	1	1	1	1	1	1	1	-	1	-	1	1	1	1	1	-	-	-	0	-	-	-	1	1	1	1	1	1	-	-	-	-	-
561124	25	0	0	33	0	1	1	1	1	-	-	1	1	1	1	0	0	-	0	1	0	-	1	-	1	-	1	0	-	1	0	1	1	1	1	1	1	1	1	1	1	1	1	0	-	-	-	-	-
560734	25	0	0	29	0	1	1	0	-	-	1	1	-	-	-	1	1	0	1	1	1	-	1	1	1	1	1	1	1	1	1	-	-	1	1	1	-	1	1	0	0	1	0	1	-	-	-	-	-
557738	25	0	0	29	0	1	1	1	1	0	0	0	1	1	0	1	1	0	1	0	1	1	1	1	1	1	1	0	-	1	0	1	1	1	1	1	1	-	1	1	0	0	0	0	-	-	-	-	-
555850	25	0	0	1	0	1	-	1	0	1	1	0	1	1	0	0	0	1	0	1	1	1	1	-	1	1	0	0	1	1	1	-	1	1	1	1	1	-	1	0	1	0	1	1	-	-	-	-	-
556806	25	0	0	1	0	1	1	-	1	-	0	-	1	1	1	1	-	-	0	1	1	1	1	1	1	1	-	0	1	1	-	1	1	-	1	1	1	1	-	1	1	-	0	1	-	-	-	-	-
556230	24	0	0	0	0	0	1	1	1	1	1	1	1	0	1	1	0	1	1	1	1	0	-	-	-	-	0	1	1	0	1	-	-	-	1	-	-	1	1	1	1	1	1	1	-	-	-	-	-
556886	24	0	0	0	0	0	0	0	1	0	1	0	1	1	1	1	0	0	0	0	0	1	1	1	1	1	0	0	1	0	0	1	1	1	1	1	1	1	1	1	1	1	0	1	0	0	0	0	0
556914	24	0	0	0	0	1	0	0	0	0	-	1	0	-	-	1	1	1	1	1	0	1	1	1	1	1	0	0	1	1	1	1	1	1	1	1	1	-	0	1	1	1	0	0	0	0	0	0	0
557000	24	0	0	0	0	1	0	1	1	1	1	1	1	1	1	1	0	0	0	1	1	1	1	1	1	-	0	0	1	1	0	-	1	1	1	1	-	1	1	0	0	0	0	0	0	0	0	0	0
557437	24	0	0	0	0	1	0	0	0	1	0	1	-	0	1	1	1	1	0	0	0	1	1	1	1	1	1	0	1	-	0	1	1	1	1	1	1	1	0	1	1	1	0	0	0	0	0	0	0
555830	24	37	1	0	0	1	1	1	1	1	1	1	1	0	0	0	1	0	1	0	1	1	1	1	1	1	1	1	1	0	0	0	0	1	0	1	1	-	0	0	1	1	-	0	-	1	1	1	1
558285	24	40	7	38	40	0	0	1	1	1	0	1	0	1	0	1	0	1	1	0	0	1	-	1	1	-	0	0	-	1	1	1	1	1	1	1	1	1	0	1	1	1	0	1	1	1	1	1	1
555164	24	40	7	7	40	0	1	1	1	1	1	0	1	0	0	1	0	1	0	0	1	1	1	1	-	1	1	1	1	-	0	1	-	-	1	1	1	1	0	0	0	1	1	1	1	1	1	1	1
555443	24	40	7	39	39	0	0	1	1	0	0	0	1	1	1	1	0	0	0	0	1	1	1	1	1	1	1	0	1	1	0	1	1	1	1	1	1	0	1	1	1	0	0	0	1	1	1	1	1
555956	24	40	7	38	39	0	0	1	1	0	0	0	1	1	1	1	0	0	0	0	1	1	1	1	1	1	1	0	1	1	0	1	1	1	1	1	1	0	1	1	1	0	0	0	1	1	1	1	1
557371	24	0	0	35	36	0	1	-	0	1	1	0	1	0	1	0	0	0	0	1	0	0	1	1	1	1	0	1	1	1	1	1	1	1	1	1	1	1	1	0	1	1	0	0	0	0	0	0	0
560656	24	0	0	26	26	0	1	-	0	1	1	0	1	1	1	0	0	0	0	1	0	0	-	1	1	1	0	1	1	1	1	1	1	1	1	1	1	1	1	0	1	1	0	0	0	0	0	0	0
555294	24	37	7	32	25	1	0	-	0	0	1	0	1	1	0	1	0	0	0	1	1	1	1	1	-	1	1	1	-	1	1	1	1	1	1	1	1	-	-	1	1	1	0	0	1	1	1	1	1
557699	24	0	0	0	9	1	0	1	0	0	0	1	0	1	0	0	0	1	0	1	1	1	1	1	1	1	-	0	1	1	1	1	1	1	1	1	1	1	1	0	0	0	1	0	0	0	0	0	0
559991	24	0	0	40	0	1	1	1	0	1	0	1	1	1	1	1	0	1	0	1	1	1	1	1	1	1	-	0	-	-	1	1	0	1	-	1	-	1	1	0	1	0	0	0	-	-	-	-	-
561140	24	0	0	40	0	0	1	1	0	1	1	0	1	0	1	0	0	0	0	1	0	-	1	1	1	1	-	1	1	1	1	1	1	1	1	-	1	1	1	0	1	1	0	0	-	-	-	-	-
560439	24	0	0	39	0	0	1	-	0	1	1	0	1	0	1	0	0	0	0	1	0	0	1	1	1	1	-	1	1	1	1	1	1	1	1	1	1	1	1	0	1	1	0	0	-	-	-	-	-
561804	24	0	0	39	0	0	1	1	1	0	0	1	1	0	1	1	0	0	0	-	0	-	-	1	1	1	1	0	-	1	1	-	1	1	1	1	1	1	-	1	1	1	1	1	-	-	-	-	-
555445	24	0	0	36	0	1	0	1	-	1	1	1	-	0	0	1	1	1	1	1	0	-	1	1	1	1	1	1	1	-	1	1	1	1	1	-	-	-	1	0	-	0	1	0	-	-	-	-	-
556560	24	0	0	23	0	1	1	1	0	1	1	0	1	1	-	1	1	1	1	1	1	1	1	-	1	1	0	1	-	-	1	-	-	-	-	-	1	-	1	1	0	1	1	0	-	-	-	-	-
556736	24	0	0	22	0	0	1	1	1	1	1	1	1	1	-	0	1	1	1	0	1	1	1	1	-	1	0	0	1	-	-	1	-	-	-	1	1	1	0	-	1	0	1	1	-	-	-	-	-
561485	24	0	0	17	0	0	0	-	0	1	0	0	1	1	1	1	1	0	1	0	1	1	1	1	1	1	0	0	1	1	0	1	1	1	1	1	1	1	0	1	1	0	0	0	-	-	-	-	-
556541	24	0	0	4	0	0	0	1	1	0	0	0	0	1	1	1	0	1	1	1	1	1	1	1	1	-	0	0	1	-	1	1	1	1	1	-	1	1	0	1	1	0	1	0	-	-	-	-	-
562327	24	0	0	3	0	-	1	1	1	1	1	1	1	1	1	1	1	1	1	1	1	1	0	1	-	1	1	-	1	-	0	0	0	1	-	0	0	1	-	0	0	1	-	1	-	-	-	-	-
556079	23	0	0	0	0	0	0	1	0	1	0	1	0	1	0	0	0	0	1	1	1	1	1	1	1	1	0	0	-	1	1	1	1	1	1	1	1	1	0	-	1	0	1	0	-	-	-	-	-
556681	23	0	0	0	0	0	0	0	1	1	0	0	1	1	0	0	0	0	0	1	1	1	1	1	1	1	0	0	1	1	1	1	1	1	1	1	1	1	0	1	1	0	0	0	0	0	0	0	0
556800	23	0	0	0	0	0	0	1	1	1	0	1	0	1	1	0	0	0	0	0	1	1	1	-	1	1	0	1	1	0	1	1	1	1	1	1	-	1	0	1	1	0	0	1	0	0	0	0	0
555856	23	40	6	0	0	1	1	1	1	1	1	1	1	0	0	0	1	0	1	0	1	1	1	1	1	1	1	1	1	0	0	0	0	1	0	-	-	-	0	0	1	1	1	0	1	1	1	1	1
356261	23	40	7	40	40	1	1	1	0	0	1	1	1	0	1	1	0	1	1	0	1	-	-	-	-	-	1	1	1	-	1	0	1	-	1	0	-	1	1	1	0	1	1	1	1	1	1	1	1
561561	23	0	0	39	36	0	1	1	1	1	1	0	1	1	0	0	1	1	1	1	0	-	1	1	1	0	1	1	-	0	0	0	-	0	1	-	1	1	1	1	0	0	1	1	0	0	0	0	0
560442	23	2	0	34	36	0	1	1	1	1	1	0	1	0	0	1	1	0	0	0	1	1	-	-	1	1	1	0	1	1	-	1	1	1	0	1	1	1	0	1	0	1	0	0	-	0	0	0	0
557376	23	34	5	38	35	0	1	1	1	1	0	0	1	1	0	1	1	0	0	0	1	1	-	-	1	1	1	0	0	1	1	0	1	1	1	1	1	-	0	1	1	0	0	1	-	1	1	1	1
555418	23	40	5	4	22	0	1	1	1	0	0	1	0	0	1	0	1	1	1	1	1	1	1	1	0	1	0	0	1	-	1	1	1	1	1	1	1	1	0	0	0	0	0	0	1	1	1	1	1
560576	23	40	7	32	16	0	1	1	1	0	0	1	0	0	1	1	0	0	0	0	0	1	1	1	1	1	1	0	1	1	1	1	-	1	-	1	1	1	0	1	0	1	1	0	1	1	1	1	1
557864	23	0	0	0	7	1	1	0	0	0	1	0	0	1	1	1	0	0	0	0	0	1	1	1	-	1	1	0	1	1	1	1	1	1	1	1	1	1	0	0	0	1	0	1	0	0	0	0	0
558026	23	0	0	39	0	0	1	1	0	1	1	0	1	0	1	0	0	0	0	-	0	0	1	-	1	1	0	1	1	1	1	1	1	1	1	1	1	1	1	0	1	1	-	0	-	-	-	-	-
356108	23	0	0	36	0	1	1	0	1	0	0	1	1	0	0	0	1	1	0	0	0	-	-	-	-	1	1	1	1	-	1	1	1	1	1	1	1	1	1	1	1	0	1	0	-	-	-	-	-
562535	23	0	0	35	0	1	1	0	-	0	0	0	1	1	1	1	1	0	0	1	1	1	-	1	1	-	0	0	1	1	1	1	1	-	-	-	1	0	1	1	1	1	0	1	-	-	-	-	-
556374	23	0	0	27	0	1	0	1	0	1	1	0	1	1	1	-	0	0	0	0	1	1	1	-	-	1	0	0	1	1	1	1	1	1	1	1	1	1	1	1	0	0	0	0	-	-	-	-	-
558570	23	0	0	27	0	0	1	0	0	1	1	0	1	0	0	0	0	1	0	1	0	1	1	1	-	1	1	0	1	1	1	1	1	1	-	1	1	1	0	1	1	1	0	0	-	-	-	-	-
562488	23	0	0	2	0	1	0	1	1	0	1	-	0	-	1	1	1	-	-	-	0	1	1	1	1	1	1	-	1	1	1	1	1	1	1	1	0	1	0	1	-	-	0	-	-	-	-	-	-
556680	22	0	0	0	0	1	1	1	1	1	1	-	1	1	1	0	-	0	0	0	-	-	1	1	1	-	-	1	-	1	-	1	1	1	1	1	1	-	0	1	0	-	-	1	-	-	-	-	-
556940	22	0	0	0	0	-	0	-	0	-	-	1	1	1	1	1	1	-	-	0	1	1	1	-	1	-	1	1	0	1	1	-	1	-	1	-	-	1	1	-	1	1	1	1	-	-	-	-	-
558182	22	40	7	40	40	1	1	1	0	0	1	1	1	0	1	1	0	1	1	0	1	1	-	-	-	-	1	1	-	-	1	0	-	-	1	0	-	1	1	1	0	1	1	1	1	1	1	1	1
561027	22	37	7	40	40	1	1	1	0	0	1	1	1	0	1	1	0	1	1	0	1	1	-	-	-	1	1	1	-	-	1	0	-	-	-	0	-	1	1	1	0	1	1	1	1	1	1	1	1
560726	22	40	7	39	39	0	0	1	1	1	0	1	0	1	0	1	0	1	1	0	0	1	-	1	1	-	0	0	-	1	1	1	-	1	1	-	1	1	0	1	1	1	0	1	1	1	1	1	1
556448	22	38	2	5	39	0	0	-	0	0	1	1	0	1	1	0	1	1	0	1	0	0	1	-	1	1	1	1	1	1	0	-	1	1	-	1	1	-	1	1	0	0	1	1	1	1	1	1	1
557498	22	1	0	39	38	1	1	-	0	1	0	0	1	0	1	0	0	0	0	0	1	1	1	1	1	1	0	1	-	1	0	1	1	1	1	-	1	1	1	1	1	0	0	0	0	0	0	0	0
556752	22	40	7	37	34	1	0	1	1	1	1	0	1	1	0	0	0	1	1	1	1	1	-	1	-	-	1	1	1	1	0	-	1	1	1	-	-	0	0	0	1	1	0	0	1	1	1	1	1
561548	22	0	0	37	30	0	1	0	1	0	0	1	1	1	1	1	0	1	0	0	0	0	1	1	1	0	1	1	0	1	1	1	1	1	1	1	1	0	0	-	0	0	-	1	0	0	0	0	0
557878	22	0	0	38	26	0	1	1	0	0	0	1	0	0	1	0	0	0	0	1	1	1	1	-	1	1	1	-	1	0	1	1	-	1	1	1	1	1	1	0	0	0	1	1	0	0	0	0	0
557797	22	30	7	33	26	1	0	1	1	1	0	0	1	0	0	1	-	0	0	0	0	1	1	1	1	1	1	1	-	1	0	1	1	1	1	1	1	1	0	-	0	0	0	1	1	1	1	1	1
556159	22	40	5	0	6	1	0	1	1	0	0	1	1	0	0	0	0	1	1	1	1	1	-	-	-	-	1	0	1	-	1	0	1	1	1	1	1	1	1	0	1	0	1	0	1	1	1	1	1
560966	22	0	0	40	0	0	1	1	0	1	1	0	1	0	1	0	0	0	0	-	0	0	1	1	1	1	-	1	1	1	1	1	1	-	1	-	1	1	1	0	1	1	0	0	-	-	-	-	-
562686	22	0	0	39	0	1	0	-	0	1	1	1	0	1	1	1	1	0	1	1	1	-	0	-	1	1	1	0	1	1	1	-	-	1	-	0	-	1	0	1	0	-	1	1	-	-	-	-	-
556007	22	37	4	28	0	0	0	1	0	1	1	1	1	0	0	1	0	1	0	0	1	-	1	1	1	1	1	1	1	1	0	1	0	1	1	1	1	1	0	0	0	0	0	0	-	1	1	1	1
557715	22	0	0	17	0	1	-	1	0	0	1	0	0	1	1	0	0	0	1	0	0	1	1	1	1	1	1	0	1	1	1	0	1	1	1	-	1	1	1	0	1	0	0	0	-	-	-	-	-
556953	21	0	0	0	0	0	1	1	1	0	0	1	1	0	0	0	1	0	0	1	0	1	1	-	1	1	1	1	1	1	0	0	-	1	0	-	1	1	1	0	1	1	0	0	0	0	0	0	0
557787	21	0	0	0	0	1	0	1	0	-	1	0	1	1	0	-	0	-	0	1	0	1	1	1	-	1	1	0	1	-	0	1	1	1	1	1	1	1	1	0	1	0	0	0	0	0	0	0	0
556833	21	33	1	0	0	1	-	-	-	-	-	-	-	1	-	1	-	-	1	1	1	1	1	1	1	-	-	1	-	1	-	1	-	-	1	1	-	1	1	1	1	-	1	1	-	1	1	1	-
560887	21	0	3	40	33	-	1	1	1	-	-	-	0	-	-	-	-	-	-	1	1	1	1	1	1	1	1	1	-	1	1	-	-	1	-	-	-	-	1	1	1	1	1	1	0	0	0	0	0
555422	21	37	7	38	18	1	1	1	0	1	1	0	0	1	0	1	1	0	0	-	0	1	1	1	-	1	0	1	-	1	0	1	1	-	1	1	1	0	0	1	1	0	0	0	1	1	1	1	1
356231	21	32	7	39	15	1	1	1	0	1	1	0	0	1	0	1	1	0	0	1	0	1	-	1	-	1	0	1	-	1	0	1	1	-	1	1	1	0	0	1	1	0	0	0	1	1	1	1	1
556773	21	40	7	34	15	0	0	0	0	1	0	1	1	1	1	0	1	1	0	0	1	1	1	1	1	-	0	0	1	1	0	1	0	1	0	1	1	1	1	1	0	0	0	0	1	1	1	1	1
561657	21	0	0	0	2	0	0	0	0	0	0	1	1	0	1	1	0	0	1	0	1	0	1	1	1	-	0	1	0	1	1	1	1	1	1	1	1	1	1	1	0	0	0	0	0	0	0	0	0
557208	21	0	3	2	1	0	0	1	1	0	1	1	1	1	1	0	0	0	-	0	1	1	1	1	1	1	1	0	-	1	1	-	0	1	1	1	1	1	0	0	0	0	0	-	0	0	0	0	0
556694	21	0	0	0	1	0	0	1	1	0	1	1	0	0	1	1	1	-	1	0	0	-	1	1	1	1	-	1	1	0	-	1	0	-	0	1	1	1	1	0	0	0	1	1	0	0	0	0	0
557153	21	0	0	0	1	1	-	1	-	1	1	1	1	0	1	1	-	-	0	1	-	1	0	-	1	1	0	0	1	-	-	1	1	1	1	1	-	-	1	1	1	0	0	0	0	0	0	0	0
356328	21	0	0	39	0	0	0	1	1	1	1	1	0	1	1	1	0	1	0	1	0	1	1	-	-	-	-	0	1	1	0	-	1	-	-	1	1	1	1	-	1	0	1	0	-	-	-	-	-
562617	21	0	0	35	0	1	1	0	1	0	0	1	1	0	0	0	1	1	0	0	0	-	1	-	1	1	1	1	1	-	1	1	-	1	-	-	1	-	1	1	1	0	1	0	-	-	-	-	-
556229	21	36	4	24	0	0	0	1	0	1	1	1	1	0	0	1	0	1	0	0	1	-	1	1	1	1	1	1	1	1	0	1	0	1	-	1	1	1	0	0	0	0	0	0	-	1	1	1	1
557958	21	1	0	18	0	1	-	0	1	1	0	0	1	-	0	1	0	0	0	0	1	1	1	1	-	1	0	0	1	1	0	-	1	1	1	1	1	1	0	1	0	1	1	0	0	0	0	0	0
556274	21	40	7	3	0	0	0	0	0	1	1	0	1	1	0	1	1	0	1	1	1	1	1	-	1	1	1	0	0	-	1	-	1	1	1	0	1	1	0	1	0	-	0	-	1	1	1	1	1
556419	20	0	0	0	0	1	1	1	0	1	1	0	0	1	0	1	-	1	0	1	0	1	1	1	1	1	-	-	-	-	-	1	-	1	1	1	0	1	0	-	1	0	0	0	-	-	-	-	-
560377	20	40	7	40	40	0	1	1	1	1	0	1	0	0	1	0	1	1	1	0	0	-	0	0	1	1	0	0	1	1	1	-	0	-	0	-	1	1	1	1	-	1	-	1	1	1	1	1	1
555603	20	37	7	40	40	1	1	0	0	1	1	0	0	1	0	1	0	0	1	-	1	1	1	1	-	-	1	0	1	-	1	1	1	-	1	1	1	1	0	0	0	0	0	0	1	-	1	1	1
558260	20	39	7	39	39	0	1	1	1	0	0	1	1	0	1	1	0	0	0	0	0	1	-	1	-	-	1	0	-	-	1	-	-	1	-	1	1	1	0	1	1	1	1	1	1	1	1	1	1
356238	20	37	5	39	39	1	1	0	1	0	0	1	1	0	0	0	1	1	0	0	0	-	-	-	-	1	1	1	-	0	1	1	-	1	1	1	1	-	1	1	1	0	1	0	1	1	1	1	1
561260	20	40	7	24	39	0	1	0	1	0	1	0	1	0	0	0	0	1	1	1	1	1	1	1	0	1	0	0	1	0	0	1	0	1	0	0	1	1	1	1	0	1	0	0	1	1	1	1	1
560674	20	0	0	37	4	0	1	-	1	0	0	0	1	1	1	0	1	1	1	1	1	1	1	1	1	-	1	1	-	0	0	-	-	1	-	-	0	1	0	0	0	0	1	1	0	0	0	0	0
560474	20	0	0	26	1	0	1	1	0	0	0	0	1	0	0	1	0	1	0	0	0	1	1	-	1	1	0	1	1	1	0	-	1	1	1	1	1	1	1	0	0	1	0	0	0	0	0	0	0
561861	20	0	0	40	0	1	1	1	0	1	0	0	1	-	1	1	1	0	1	-	1	-	1	1	-	-	0	0	1	-	0	1	1	-	1	1	1	-	-	1	1	0	-	0	-	-	-	-	-
562497	20	0	0	40	0	0	0	1	1	0	1	1	0	1	0	0	1	1	0	1	1	1	1	-	-	-	1	1	1	0	1	-	1	0	-	-	-	-	1	0	1	0	1	1	-	-	-	-	-
558747	20	0	0	39	0	1	1	0	0	1	1	0	0	1	0	1	0	0	1	1	1	1	1	-	-	-	1	-	1	0	1	1	1	-	1	1	1	1	0	0	0	0	0	0	-	-	-	-	-
356298	20	0	0	37	0	0	0	1	1	-	1	1	-	1	1	1	0	1	0	1	0	1	-	-	-	-	1	0	1	-	0	1	1	-	1	1	1	1	1	-	-	0	1	0	-	-	-	-	-
556268	20	0	0	36	0	1	1	0	0	1	0	1	1	1	1	0	1	1	1	1	1	1	0	-	0	-	1	0	-	0	1	1	0	-	0	-	1	0	-	0	1	1	0	1	-	-	-	-	-
556845	20	0	0	8	0	0	0	0	0	0	1	0	0	1	1	0	0	1	0	1	0	0	1	1	1	1	0	1	0	1	0	1	1	1	0	1	-	1	1	1	1	0	1	0	-	-	-	-	-
560795	20	0	0	7	0	1	-	1	1	-	0	0	0	1	1	-	0	1	1	0	1	1	1	1	-	1	1	1	-	1	0	1	-	0	0	0	0	-	0	1	1	1	0	1	-	-	-	-	-
555181	20	39	7	3	0	0	0	0	0	1	1	0	1	1	0	1	1	0	-	1	1	1	1	-	1	1	1	0	0	0	1	-	1	1	1	0	1	1	0	1	0	-	0	-	1	1	1	1	1
556636	19	0	0	0	0	0	0	-	1	0	0	1	1	1	1	1	1	0	0	1	0	1	-	-	-	1	1	0	1	-	0	-	1	0	-	1	-	0	0	1	1	1	1	1	0	0	0	0	0
556952	19	0	0	0	0	0	1	0	0	1	1	0	0	0	0	0	0	0	0	0	1	1	1	1	1	1	1	0	1	1	1	-	1	1	-	-	1	1	1	0	0	1	0	0	0	0	0	0	0
559707	19	40	7	40	40	1	1	0	0	1	1	0	0	1	0	1	0	0	1	1	1	1	1	-	-	1	1	0	-	0	1	1	1	-	1	1	1	-	0	0	0	0	0	0	1	1	1	1	1
557038	19	2	1	30	32	0	1	1	0	1	1	0	0	0	0	1	0	0	0	1	0	-	1	1	1	1	0	0	1	0	0	1	1	1	1	1	1	-	1	0	0	1	0	0	0	0	0	0	0
555924	19	35	1	1	1	1	1	1	0	0	0	0	0	1	0	1	0	1	0	0	1	1	-	-	1	1	1	0	-	0	1	0	1	1	1	0	1	1	1	1	0	0	0	0	1	1	1	1	1
556751	19	0	0	0	1	0	1	1	1	1	1	0	1	1	1	0	0	1	0	0	1	-	1	-	-	1	1	0	1	1	0	1	-	-	-	1	1	1	0	0	0	0	0	0	0	0	0	0	0
556974	19	0	0	40	0	1	0	0	1	1	1	1	1	0	1	-	1	1	1	1	0	-	0	0	-	1	1	0	-	-	-	0	1	-	0	1	1	-	0	0	1	1	-	1	-	-	-	-	-
562710	19	0	0	40	0	1	0	0	0	1	-	1	1	0	1	0	0	1	-	-	0	1	1	1	-	1	1	1	-	1	0	1	-	1	-	-	-	1	-	1	0	1	0	1	-	-	-	-	-
562445	19	0	0	36	0	1	1	0	1	0	0	1	1	0	0	0	1	1	0	0	0	-	-	-	-	1	1	1	-	-	1	1	-	1	1	-	1	-	1	1	1	0	1	0	-	-	-	-	-
559714	19	0	0	35	0	0	1	1	1	1	0	0	0	1	0	1	0	1	1	0	1	1	-	-	1	-	0	0	-	1	1	1	1	-	1	1	-	-	1	1	0	0	0	0	-	-	-	-	-
556699	19	40	6	1	0	0	0	-	1	1	1	0	0	0	1	1	0	0	0	1	0	1	1	1	1	1	-	0	1	1	0	1	1	-	1	1	1	-	0	0	0	1	0	0	1	1	1	1	1
562319	18	0	0	0	0	0	1	-	0	1	1	0	-	0	0	0	0	0	0	1	0	-	1	1	1	1	1	0	1	0	0	1	1	1	1	1	1	1	1	0	0	0	0	0	-	-	-	-	-
557579	18	0	0	0	0	1	0	1	0	0	0	1	0	0	0	0	0	0	0	1	1	1	-	-	1	1	0	0	1	1	1	1	-	-	1	1	1	-	1	0	0	1	0	1	0	0	0	0	0
557451	18	23	1	0	0	0	0	1	0	1	1	1	1	0	0	1	0	0	1	0	0	0	1	1	-	-	0	0	0	1	0	1	1	-	1	1	1	1	0	0	0	0	1	1	1	1	1	1	-
558174	18	40	7	6	40	0	1	-	1	1	1	0	1	0	0	1	0	1	0	0	1	-	-	-	-	1	1	1	1	-	0	1	0	-	-	-	1	1	0	0	0	1	1	1	1	1	1	1	1
557925	18	1	5	40	36	-	-	0	1	1	1	1	0	0	0	0	1	1	1	0	0	-	-	-	-	0	1	1	1	0	0	1	1	1	1	0	-	1	0	1	0	0	1	1	0	0	0	0	0
556269	18	38	6	3	32	0	1	1	0	0	0	0	0	1	1	1	0	0	0	1	0	0	-	1	-	1	0	0	1	-	1	0	1	1	1	1	1	1	0	1	1	0	0	0	1	1	1	1	1
560610	18	0	0	20	31	0	1	-	1	1	1	1	1	1	0	0	1	1	1	0	1	-	-	-	-	1	0	0	-	-	0	1	0	-	0	-	1	1	0	-	1	0	1	1	0	0	-	0	0
560740	18	1	0	2	6	0	0	1	1	0	1	1	0	0	0	0	0	1	1	1	0	0	-	1	-	1	-	1	1	1	0	-	0	1	0	1	0	1	1	0	1	0	0	1	0	0	0	0	0
356187	18	1	0	9	5	0	0	1	1	0	1	1	0	0	0	0	0	1	1	1	0	0	-	1	-	1	1	1	-	1	0	-	0	1	0	1	-	1	1	0	1	0	0	1	0	0	0	-	0
560729	18	0	0	39	0	1	1	1	0	1	1	0	0	1	0	1	1	0	0	1	0	1	-	-	-	1	0	1	-	1	0	1	1	-	1	-	-	0	0	1	1	0	0	0	-	-	-	-	-
558668	18	0	0	38	0	0	1	1	1	0	0	1	1	1	1	0	0	0	-	-	-	-	-	1	-	-	1	1	1	-	0	1	1	1	1	1	-	1	0	0	-	-	-	1	-	-	-	-	-
561720	18	0	0	38	0	0	1	0	0	0	0	0	1	0	0	0	1	0	0	0	1	1	1	-	1	1	1	1	1	-	1	1	1	1	1	-	-	0	1	0	0	1	-	0	-	-	-	-	-
561786	18	0	0	36	0	0	0	1	1	0	1	1	0	0	1	0	1	1	1	0	0	0	1	-	-	-	1	0	-	0	0	-	0	-	-	1	1	1	1	0	1	1	1	1	-	-	-	-	-
356351	18	0	0	31	0	1	1	0	0	1	0	1	0	0	1	0	0	1	1	0	0	1	-	-	1	1	0	1	-	-	0	0	1	1	1	1	0	0	1	0	0	0	1	1	-	-	-	-	-
556015	18	0	0	1	0	0	1	1	1	0	0	0	0	0	1	0	1	0	0	1	0	1	1	1	1	1	-	1	1	0	0	-	-	1	1	1	0	0	1	0	0	0	1	0	-	-	-	-	-
556386	18	0	0	1	0	1	1	1	0	-	0	0	1	0	1	1	0	0	0	1	0	-	-	-	1	-	0	-	-	-	1	1	-	1	-	1	-	1	0	1	1	1	1	1	-	-	-	-	-
556611	17	0	0	0	0	0	0	0	0	0	0	0	0	0	1	0	0	1	0	0	1	1	1	1	-	1	0	1	1	1	0	1	-	1	0	1	0	1	1	1	0	1	0	0	0	0	0	0	0
555138	17	40	7	0	0	0	0	0	0	0	0	1	0	0	0	0	0	1	0	1	1	1	1	-	1	1	1	0	1	0	0	1	0	1	0	1	1	-	0	0	0	1	1	1	1	1	1	1	1
555209	17	40	7	0	0	0	0	0	0	0	0	1	0	0	0	0	0	1	0	1	1	1	1	-	1	1	1	0	1	0	0	1	0	1	0	1	1	-	0	0	0	1	1	1	1	1	1	1	1
558705	17	40	7	0	0	0	0	0	0	0	0	1	0	0	0	0	0	1	0	1	1	1	1	-	1	1	1	0	1	0	0	1	0	1	0	1	1	-	0	0	0	1	1	1	1	1	1	1	1
555637	17	1	1	37	36	-	1	1	1	-	1	1	1	-	1	1	-	-	0	1	1	1	-	1	-	-	1	0	-	-	0	-	1	-	1	0	-	1	-	1	0	-	-	0	-	0	0	0	0
557724	17	0	0	35	30	1	1	0	0	0	0	1	0	0	1	0	1	1	1	0	1	0	1	1	1	1	0	1	-	0	1	0	0	1	0	-	1	-	0	1	0	0	0	0	0	0	0	0	0
559726	17	39	7	34	19	1	1	0	0	1	0	1	0	0	1	0	0	1	1	0	0	1	-	-	1	1	0	1	-	0	0	0	-	1	1	1	0	0	1	0	0	0	1	1	1	1	1	1	1
555591	17	39	1	0	10	0	1	1	1	0	0	0	1	1	1	0	1	1	0	0	1	0	0	0	0	0	1	0	0	1	-	0	1	1	-	0	1	1	0	1	0	0	1	0	1	1	1	1	1
556137	17	0	0	40	0	0	1	0	0	0	0	0	1	0	0	0	1	0	0	0	1	1	1	1	1	-	0	0	-	1	0	1	1	1	1	1	1	1	0	0	0	0	-	1	-	-	-	-	-
355883	17	0	0	32	0	0	1	1	0	1	1	0	1	0	1	0	0	0	0	1	0	1	-	-	1	-	1	0	1	1	0	1	0	1	0	1	1	1	0	0	0	0	0	0	-	-	-	-	-
559855	17	3	0	3	0	0	1	0	0	0	1	0	1	-	0	1	0	1	1	0	1	-	0	0	1	0	1	0	-	0	1	0	0	1	0	1	-	1	0	1	1	1	0	1	1	0	0	0	1
555788	16	7	0	0	0	0	1	1	0	0	1	0	1	1	0	0	0	0	1	0	0	1	0	-	1	1	1	1	0	0	1	0	0	1	0	0	1	1	0	0	0	0	1	0	-	0	-	0	-
560839	16	40	7	39	40	0	0	-	1	1	0	1	0	1	0	1	0	1	1	0	0	1	-	-	-	0	0	0	0	1	1	-	-	1	-	-	-	1	0	1	1	1	0	1	1	1	1	1	1
561224	16	0	4	39	39	-	0	-	1	1	1	1	1	1	1	1	-	1	1	-	-	-	-	-	0	-	1	-	-	-	-	1	-	-	-	-	-	1	-	-	1	1	-	1	0	0	0	0	0
556924	16	38	2	1	28	1	0	1	1	0	0	1	1	0	0	0	0	1	1	1	1	-	0	0	0	0	1	0	-	-	1	0	1	-	-	-	-	1	1	0	1	0	1	0	1	1	1	1	1
561001	16	0	0	40	17	1	0	0	1	1	1	0	0	1	1	1	0	0	1	-	1	0	1	-	1	-	0	1	0	0	1	0	0	0	0	0	0	0	1	1	0	1	0	0	0	0	0	0	0
560378	16	40	7	19	3	0	1	0	0	1	0	1	-	0	0	1	1	1	1	1	1	0	0	-	0	-	1	0	-	0	1	0	1	0	-	0	0	1	0	0	1	1	0	1	1	1	1	1	1
561112	16	32	6	34	2	0	1	0	0	1	0	0	1	0	0	0	0	0	0	1	1	1	1	1	1	1	0	0	1	1	0	1	1	-	0	-	-	1	0	1	0	0	0	0	1	1	1	1	-
555276	16	0	0	36	0	1	0	-	0	1	1	0	1	1	0	1	0	0	0	0	0	-	-	1	1	1	-	0	-	-	0	-	-	1	-	1	1	-	1	1	1	1	0	0	-	-	-	-	-
559849	16	0	0	35	0	0	0	-	1	0	1	1	0	0	1	0	1	1	1	0	0	0	1	-	0	1	1	0	-	0	0	0	0	0	0	-	-	1	1	0	1	1	1	1	-	-	-	-	-
558311	15	0	0	0	0	1	0	1	1	0	0	0	0	1	0	0	1	1	1	-	1	1	0	0	-	0	0	0	0	1	0	0	0	1	1	1	1	0	1	0	0	0	0	0	-	-	-	-	-
557477	15	0	0	0	0	1	0	0	0	0	1	0	1	0	0	0	0	1	0	0	0	-	1	1	1	1	0	0	1	-	1	1	1	-	-	-	-	1	0	0	0	1	0	1	0	0	0	0	0
555363	15	40	6	0	0	0	0	1	1	0	0	1	0	0	0	0	1	1	0	0	0	0	0	0	0	0	1	1	0	0	0	0	1	-	1	-	0	1	1	0	1	1	1	1	1	1	1	1	1
560300	15	40	7	40	40	1	1	0	0	1	1	0	0	1	0	1	0	0	1	-	1	-	-	-	-	-	1	0	-	0	1	1	1	-	1	1	1	-	0	0	0	0	0	0	1	1	1	1	1
561355	15	39	7	40	40	1	1	0	0	1	1	0	0	1	0	1	0	0	1	-	1	-	-	-	-	-	1	0	-	0	1	1	1	0	1	1	1	-	0	0	0	0	0	0	1	1	1	1	1
561686	15	38	7	39	40	1	0	1	1	0	1	0	0	0	1	0	1	0	0	0	1	-	-	0	-	-	1	0	-	0	1	0	-	-	1	1	-	-	1	1	1	0	1	0	1	1	1	1	1
561490	15	38	5	4	38	1	1	1	0	0	1	0	1	1	1	0	0	0	0	-	0	0	1	-	0	0	0	-	0	0	1	1	-	-	-	0	-	-	1	1	1	1	0	1	1	1	1	1	1
556972	15	40	5	40	29	0	0	1	0	0	0	1	0	1	0	0	0	0	1	0	0	-	1	1	1	-	0	1	-	1	1	1	1	0	0	1	1	1	0	0	0	0	0	0	1	1	1	1	1
556982	15	0	0	40	0	0	0	1	0	0	0	0	1	0	0	0	0	1	0	1	0	1	1	-	0	1	1	0	-	0	1	1	0	1	0	1	1	1	1	0	0	0	0	0	-	-	-	-	-
561950	15	0	0	39	0	0	0	1	0	0	0	0	0	0	0	0	1	0	0	0	0	-	-	-	-	1	0	1	-	1	1	-	1	1	1	1	1	0	0	1	1	1	1	0	-	-	-	-	-
561135	15	0	0	36	0	0	1	0	0	-	-	1	1	0	1	1	0	1	1	0	1	0	1	1	0	-	1	0	0	-	0	1	0	1	0	0	0	-	0	0	0	0	1	1	-	-	-	-	-
562079	15	0	0	26	0	1	0	1	0	0	1	1	1	1	1	-	0	0	0	-	0	-	1	-	-	-	-	0	1	-	0	-	1	1	1	1	1	-	0	-	-	-	1	0	-	-	-	-	-
355659	15	0	0	21	0	1	0	0	1	0	0	0	0	0	1	1	0	-	1	-	0	0	0	0	1	0	0	1	1	1	0	1	0	1	0	1	1	1	0	0	-	0	0	1	-	-	-	-	-
557607	14	0	0	0	0	0	0	0	0	0	0	1	0	0	0	0	1	0	0	0	0	0	1	1	-	1	-	1	1	1	1	0	-	1	0	1	1	1	1	0	0	0	0	0	-	-	-	-	-
557866	14	38	1	0	0	0	0	0	0	0	0	0	0	0	0	0	1	0	0	0	0	1	1	0	1	1	1	0	1	1	0	1	1	1	1	1	1	-	0	0	0	0	0	0	1	1	1	1	1
555521	14	39	7	40	40	0	0	0	0	0	0	1	1	1	1	1	0	1	1	1	0	-	1	-	0	-	0	0	-	0	0	0	0	0	0	1	-	0	1	0	1	0	1	1	1	1	1	1	1
561364	14	0	3	40	40	-	0	-	1	-	1	1	-	1	1	1	-	-	1	-	-	-	-	-	-	-	1	-	-	-	1	1	-	-	-	-	-	-	-	-	1	1	1	1	-	0	0	0	0
561619	14	39	7	39	40	0	0	0	0	0	0	1	1	1	1	1	0	1	1	1	-	-	-	-	-	-	0	0	1	0	0	-	0	-	0	1	-	0	1	0	1	0	1	1	1	1	1	1	1
355841	14	40	7	40	38	0	1	1	0	1	1	0	0	0	0	1	0	0	0	1	0	-	-	-	-	1	0	0	1	0	0	1	-	-	1	1	1	-	1	0	0	1	0	0	1	1	1	1	1
560369	14	39	6	36	38	0	0	-	1	0	1	1	0	0	1	0	1	1	1	0	0	0	-	-	0	-	1	0	-	0	0	0	0	0	0	-	-	1	1	0	1	1	1	1	1	1	1	1	1
561455	14	0	0	9	33	0	0	0	0	0	1	0	1	0	0	1	1	0	0	0	0	0	0	1	1	1	1	0	1	1	0	0	0	1	0	0	1	1	1	0	0	0	0	0	0	0	0	0	0
562042	14	0	0	10	32	0	0	0	0	0	1	0	1	0	0	1	1	0	0	0	0	0	0	1	1	1	1	0	1	1	0	0	0	1	0	0	1	1	1	0	0	0	0	0	0	0	0	0	0
556627	14	36	6	1	2	1	0	0	0	0	0	0	0	1	1	1	1	0	0	0	0	1	0	0	0	1	0	-	0	1	0	1	1	1	1	1	1	0	0	0	0	0	0	0	1	1	1	1	1
560565	14	0	0	40	0	0	1	0	0	1	0	1	0	1	0	0	0	0	0	0	1	1	-	1	-	0	1	0	-	1	0	-	-	0	-	0	0	1	0	1	1	1	0	1	-	-	-	-	-
561754	14	0	0	39	0	0	0	1	1	0	0	0	0	0	0	1	1	0	0	0	0	-	-	-	-	-	1	0	-	-	1	1	1	-	1	1	1	1	0	1	1	0	0	0	-	-	-	-	-
560304	14	0	0	31	0	1	0	0	1	1	1	1	-	0	1	0	0	1	1	0	0	0	1	-	-	1	0	1	0	0	0	1	-	0	-	-	0	0	1	-	0	0	-	1	-	-	-	-	-
560137	14	0	0	27	0	0	1	0	0	1	0	0	1	0	0	0	0	0	0	1	1	1	1	-	1	1	0	0	-	1	0	1	1	0	0	-	0	1	0	1	0	0	0	0	-	-	-	-	-
555771	14	0	0	1	0	0	0	0	0	1	0	0	1	0	0	0	0	1	1	1	0	-	-	1	1	0	0	0	1	1	0	-	1	1	1	1	0	-	0	0	1	0	0	0	-	-	-	-	-
556333	13	0	0	0	0	1	0	0	0	0	0	0	1	0	0	0	1	-	0	0	0	0	1	1	0	1	0	0	-	1	1	1	1	0	1	-	-	-	0	1	0	0	-	1	-	-	-	-	-
556218	13	38	1	0	0	1	0	0	1	1	0	0	0	0	0	0	1	1	0	1	0	-	-	-	1	-	0	0	1	1	0	0	0	0	0	-	-	0	0	0	1	1	1	1	1	1	1	1	1
557842	13	0	1	0	0	0	0	1	1	1	0	0	0	0	0	0	0	1	0	0	0	0	-	-	0	1	1	0	1	0	0	1	0	0	0	1	-	1	1	0	0	1	1	0	0	0	0	0	0
561511	13	40	7	40	40	0	0	0	0	0	0	1	1	1	1	1	0	1	1	1	0	-	-	-	0	-	0	0	-	0	0	-	0	-	0	1	-	0	1	0	1	0	1	1	1	1	1	1	1
555571	13	39	7	40	40	0	0	0	0	0	0	1	1	1	1	1	0	1	1	1	0	-	-	-	0	-	0	0	-	0	0	-	0	-	0	1	-	0	1	0	1	0	1	1	1	1	1	1	1
561420	13	0	1	23	37	1	-	-	-	1	-	-	1	1	1	1	-	0	-	1	-	-	-	-	0	-	1	-	-	-	1	-	1	-	1	-	-	-	-	0	0	-	1	1	0	0	0	0	0
560882	13	37	7	39	36	1	0	-	1	0	1	0	0	0	1	0	1	0	0	0	1	-	-	0	-	1	1	0	0	0	1	0	0	-	-	0	0	-	1	1	1	0	1	0	1	1	1	1	1
558760	13	23	7	38	31	0	0	0	1	0	0	0	0	0	0	1	0	1	1	0	0	1	-	1	-	1	1	1	-	0	0	0	1	0	-	-	-	0	0	1	0	1	1	0	-	-	-	1	1
356225	13	0	0	40	0	-	0	-	1	1	1	0	0	1	1	1	0	0	1	-	1	0	-	0	-	-	0	1	-	0	1	-	-	-	-	-	0	-	1	1	0	1	0	0	-	-	-	-	-
355909	13	0	0	39	0	-	0	-	-	1	1	0	1	1	1	1	0	0	0	1	0	-	-	-	1	0	0	0	-	0	0	-	1	-	1	1	-	0	0	1	1	0	0	-	-	-	-	-	-
560245	13	0	0	32	0	1	1	1	1	1	1	0	0	0	0	0	1	1	-	0	-	-	0	0	0	-	1	1	0	1	0	0	0	0	0	0	0	0	1	0	0	1	0	-	-	-	-	-	-
556546	13	0	0	27	0	1	1	-	0	0	0	1	1	1	0	0	0	0	0	0	0	-	0	0	-	-	0	1	0	1	0	-	0	1	0	0	-	1	1	0	1	1	1	0	-	-	-	-	-
560750	13	0	0	25	0	1	1	0	0	1	1	0	0	1	0	0	0	0	1	1	0	-	1	-	-	1	0	0	-	0	0	1	1	-	1	1	-	0	0	0	0	0	0	0	0	0	0	0	0
356086	13	0	0	24	0	0	0	-	0	1	1	0	1	0	-	1	0	0	0	1	0	1	0	0	1	-	1	0	1	0	-	1	-	1	1	1	-	-	0	0	0	0	0	-	-	-	-	-	-
557646	13	0	0	1	0	0	-	0	1	0	-	1	1	1	0	0	0	1	1	0	-	-	-	-	-	-	-	1	0	1	0	-	1	-	1	-	1	-	-	0	0	0	1	1	-	-	-	-	-
556618	12	0	0	0	0	0	0	0	0	0	1	0	0	0	1	0	0	0	0	0	1	0	1	-	-	0	1	0	1	1	1	0	0	1	1	1	1	0	0	0	0	0	0	0	-	-	-	-	-
557762	12	0	0	0	0	0	0	1	1	0	1	1	0	0	1	1	0	0	0	0	0	-	-	-	-	0	1	1	0	0	0	0	-	0	0	1	1	1	1	0	0	0	0	0	-	-	-	-	-
557692	12	0	0	0	0	0	0	1	0	0	1	0	1	0	0	0	0	1	1	0	0	1	0	0	0	1	0	0	-	0	1	1	1	-	-	-	0	-	1	1	0	0	0	0	0	0	0	0	0
558040	12	0	0	0	0	1	0	1	0	0	0	0	0	0	1	1	0	0	0	0	0	1	0	0	1	-	0	0	-	1	0	0	-	1	-	1	1	0	0	1	1	0	0	0	0	0	0	0	0
555634	12	39	1	0	0	0	0	0	0	0	1	0	0	0	1	0	0	0	0	0	1	0	-	1	1	0	-	0	1	1	1	0	0	1	1	1	1	0	0	0	0	0	0	0	1	1	1	1	1
561149	12	39	7	40	40	0	1	0	0	1	0	0	0	1	0	1	1	0	0	1	1	1	-	-	1	1	1	0	0	0	0	0	0	-	0	-	0	-	0	0	1	0	0	0	1	1	1	1	1
556314	12	36	7	40	36	0	1	1	0	1	0	0	1	0	0	1	0	0	1	0	0	1	-	1	-	0	1	0	1	-	0	-	-	-	-	1	-	-	0	0	0	0	0	1	1	1	1	1	1
355781	12	34	7	39	36	0	0	0	0	1	0	0	0	0	0	0	0	0	0	0	0	0	1	1	-	0	1	0	1	1	0	0	1	1	1	1	-	0	0	0	1	0	0	1	-	1	1	1	1
561600	12	1	0	7	33	1	1	1	0	0	0	1	1	0	0	1	0	1	0	0	0	-	-	0	0	0	0	0	0	0	-	1	0	-	-	-	0	1	0	1	0	1	0	1	-	0	-	0	0
560697	12	0	0	40	25	0	0	1	0	1	0	0	1	0	0	1	0	0	0	0	0	1	-	1	1	-	0	0	-	1	0	-	0	1	0	1	-	0	0	1	1	-	0	0	0	0	0	0	0
562484	12	0	0	6	9	0	0	0	1	0	0	1	1	0	0	0	1	1	1	1	0	0	1	-	-	-	1	0	-	0	1	0	0	-	0	0	-	-	0	0	0	0	1	1	0	0	0	0	0
558190	12	40	7	6	8	1	0	1	0	0	0	0	1	1	0	1	0	0	0	0	1	-	-	-	-	0	0	0	-	1	0	0	0	1	0	1	1	0	0	0	1	1	0	0	1	1	1	1	1
555121	12	31	3	3	8	1	1	0	0	0	1	0	0	1	1	0	0	1	0	-	0	0	-	-	-	1	0	0	-	-	0	1	1	-	1	0	0	0	0	0	0	0	1	1	1	1	1	1	1
560869	12	0	0	40	5	-	1	0	1	-	0	-	0	0	1	1	0	0	-	-	1	-	1	1	1	1	0	0	0	0	1	0	-	0	0	-	0	-	0	-	1	0	0	1	0	0	0	0	0
555160	12	40	6	37	1	0	0	0	0	0	0	0	0	0	0	0	1	0	0	0	1	-	0	0	0	1	1	0	1	1	1	1	1	-	1	1	-	0	0	0	0	1	0	0	1	1	1	1	1
560633	12	30	7	32	1	0	0	0	0	0	0	1	0	0	0	0	1	1	1	0	0	0	0	0	0	1	0	1	0	0	0	1	0	0	0	0	1	1	0	-	1	1	0	1	1	1	-	-	1
561833	12	0	0	40	0	0	1	1	0	1	0	0	1	0	0	1	0	0	1	0	0	1	-	1	-	0	1	0	1	-	0	-	-	-	-	1	-	-	-	0	0	0	0	1	-	-	-	-	-
356212	12	0	0	39	0	1	1	1	0	1	1	0	0	0	0	1	0	0	0	0	0	-	0	0	-	-	1	0	-	0	0	-	1	-	1	-	1	-	1	0	0	1	0	0	-	-	-	-	-
557573	12	0	0	39	0	0	-	-	1	1	-	0	-	0	-	0	1	0	1	0	0	1	-	-	-	-	1	1	-	1	1	0	-	1	-	-	-	-	1	0	0	1	0	0	-	-	-	-	-
561184	12	0	0	39	0	0	1	1	0	0	0	1	0	0	1	0	1	1	0	0	0	1	0	-	1	1	0	0	0	-	1	0	0	-	-	-	0	0	0	1	-	0	1	0	-	0	0	0	0
561431	12	0	0	34	0	0	0	-	0	1	1	1	0	0	1	0	0	0	0	0	0	1	-	-	-	0	0	0	1	0	-	0	1	1	1	1	-	-	1	0	1	0	0	0	-	-	-	-	-
562492	12	0	0	1	0	0	0	0	0	1	0	0	1	0	0	0	0	1	1	1	0	-	-	1	1	-	0	0	1	1	0	0	-	1	1	0	0	0	0	0	1	0	0	0	-	-	-	-	-
557686	11	0	0	0	0	0	0	1	1	0	1	1	0	0	1	1	0	0	0	0	0	-	-	-	-	0	1	1	0	0	0	0	-	0	0	-	1	1	1	0	0	0	0	0	-	-	-	-	-
355657	11	40	7	40	40	0	1	1	1	1	0	1	0	1	0	0	0	1	0	1	1	0	0	-	0	0	0	1	0	0	0	0	0	0	0	-	-	-	0	1	0	0	0	0	1	1	1	1	1
562321	11	1	3	35	35	-	1	1	0	0	0	0	0	0	-	-	0	0	0	1	1	1	1	1	-	-	-	0	-	-	0	-	-	-	1	-	-	-	0	1	-	1	1	0	0	0	0	0	0
561973	11	0	0	38	32	0	1	0	0	0	0	0	0	0	0	0	1	0	0	1	0	-	0	0	-	1	0	0	1	1	0	1	1	0	-	0	1	1	0	0	1	0	-	0	0	0	0	0	0
557026	11	28	1	9	26	0	1	1	0	1	1	0	1	0	0	0	0	0	1	0	0	-	0	0	0	0	0	1	1	0	0	1	0	-	0	0	1	0	1	0	0	0	0	0	1	1	1	1	1
555472	11	39	2	1	24	0	0	0	0	1	-	0	0	0	0	0	1	1	1	0	1	0	0	0	0	1	-	0	1	0	0	0	0	0	0	0	1	0	0	0	1	0	1	1	1	1	1	1	1
556302	11	39	2	2	23	0	0	0	0	1	-	0	0	0	0	0	1	1	1	0	1	0	0	0	0	1	-	0	1	0	0	0	0	0	0	0	1	0	0	0	1	0	1	1	1	1	1	1	1
556420	11	21	0	0	11	0	0	1	0	-	1	0	0	0	0	0	0	0	0	0	0	1	1	1	-	0	1	0	1	0	0	0	0	0	0	-	0	1	0	1	1	1	0	0	0	1	-	1	-
561593	11	13	0	9	10	0	0	1	0	0	0	0	0	0	1	0	0	0	0	0	0	-	1	0	1	1	0	0	1	0	0	0	0	1	0	1	1	1	0	0	0	0	1	0	-	1	1	-	0
557911	11	39	1	0	1	0	0	0	0	0	1	0	0	0	1	0	0	0	0	0	1	0	-	-	-	0	1	0	1	1	1	0	0	1	1	1	1	0	0	0	0	0	0	0	1	1	1	1	1
558232	11	0	0	37	0	0	0	1	0	0	0	0	0	1	1	1	0	0	0	0	0	1	-	0	-	1	0	-	-	1	0	0	0	1	0	1	-	0	0	0	0	-	1	1	-	-	-	-	-
562152	11	0	0	34	0	0	0	1	0	0	0	0	0	0	1	0	1	0	0	0	1	1	-	-	-	-	0	0	-	-	0	1	-	1	1	1	-	0	1	0	1	0	0	0	-	-	-	-	-
561159	11	0	0	33	0	0	-	-	0	1	1	0	0	0	0	0	0	1	0	0	0	1	-	-	-	1	1	0	1	1	0	0	-	0	-	-	-	-	1	0	1	0	0	1	-	-	-	-	-
561653	11	0	0	31	0	1	1	0	0	1	0	0	0	1	0	1	0	0	-	1	0	0	1	-	-	-	0	-	1	0	0	0	1	-	1	0	-	-	0	1	-	0	-	0	-	-	-	-	-
556351	10	0	0	0	0	0	0	0	0	0	1	1	0	0	1	1	1	0	0	0	0	-	1	-	-	1	1	0	-	1	0	-	0	0	0	0	0	0	0	0	1	0	0	0	-	-	-	-	-
556388	10	36	1	0	0	0	0	1	0	0	1	0	0	0	0	0	0	1	1	0	0	0	-	1	-	-	1	1	1	0	0	0	-	1	0	1	-	-	0	0	0	0	0	0	1	1	1	1	1
561390	10	31	7	40	39	1	0	0	1	1	1	1	0	0	0	0	0	0	0	0	0	0	-	-	0	0	1	0	-	-	1	-	1	-	1	0	0	-	0	0	1	0	0	0	1	1	-	1	1
558765	10	37	7	38	37	0	1	0	0	0	0	0	1	0	1	0	0	0	-	-	-	0	-	-	-	-	0	1	-	-	0	0	-	1	0	-	1	1	1	-	1	1	0	0	1	1	1	1	1
356346	10	0	5	40	36	0	0	0	1	1	1	1	0	0	0	0	1	1	1	0	0	0	0	0	0	0	-	-	1	0	0	0	-	0	-	0	0	-	0	1	0	0	-	1	0	0	0	0	0
562031	10	24	3	35	36	0	0	1	0	0	0	0	0	0	1	0	1	0	0	0	1	1	-	-	-	-	0	0	-	-	0	1	-	-	1	1	-	0	1	0	1	0	0	0	1	1	1	1	1
558120	10	0	0	1	11	0	0	0	0	1	1	0	0	0	0	0	0	0	0	0	0	0	1	-	-	1	1	0	0	0	1	1	1	0	1	1	0	0	0	0	0	0	0	0	-	0	-	-	0
557666	10	18	0	18	5	0	1	0	1	0	0	1	0	0	0	0	0	1	0	0	1	0	0	0	0	0	1	1	0	0	0	0	0	0	0	0	1	-	0	0	1	0	1	0	1	-	-	1	1
556544	10	40	6	37	1	0	0	0	0	0	0	0	0	0	0	0	1	0	0	0	1	-	0	0	0	1	1	0	1	-	1	-	1	-	1	1	-	0	0	0	0	1	0	0	1	1	1	1	1
560490	10	0	4	40	0	-	0	0	1	1	-	1	0	-	-	0	1	1	0	1	0	-	-	1	-	-	1	1	-	1	0	-	-	-	-	-	-	-	-	0	0	0	0	0	0	0	0	0	0
559742	10	0	0	40	0	0	1	0	0	1	0	0	0	1	0	1	1	0	0	1	1	-	-	-	1	-	1	0	-	0	0	-	0	-	0	-	0	-	0	0	1	0	0	0	-	-	-	-	-
560006	10	0	0	40	0	0	1	-	1	0	1	1	0	0	0	0	0	0	1	0	1	-	-	-	0	-	1	1	0	0	0	-	0	0	-	1	0	0	0	0	0	-	-	1	-	-	-	-	-
558638	10	0	0	39	0	0	1	1	0	1	0	0	1	0	0	1	0	0	1	0	0	1	0	-	0	0	1	0	-	0	0	-	-	0	-	1	-	0	0	0	0	0	0	1	-	-	-	-	-
556569	10	0	0	38	0	0	0	0	0	1	0	0	0	1	0	0	0	0	0	1	-	0	1	-	1	1	-	0	-	1	0	0	1	-	1	0	0	0	0	0	0	1	0	0	-	-	-	-	-
560336	10	0	0	38	0	0	1	0	1	1	0	0	-	0	0	0	1	0	0	1	0	-	0	0	0	0	0	0	-	-	1	0	1	-	1	-	-	0	0	1	1	0	0	0	-	-	-	-	-
555304	10	0	0	37	0	1	0	1	0	1	0	0	0	0	0	0	1	0	0	0	1	0	-	1	-	-	0	0	0	0	1	1	0	0	0	-	0	1	0	1	0	0	0	0	-	-	-	-	-
561212	10	0	0	35	0	0	0	1	1	0	1	1	0	0	1	1	0	0	1	0	0	0	0	0	0	0	0	1	0	0	0	0	0	-	-	0	0	0	0	0	0	0	1	1	-	-	-	-	-
555519	10	0	0	32	0	0	0	0	0	-	0	0	0	0	0	0	0	0	0	0	0	0	1	1	-	0	1	0	1	1	0	0	1	1	1	1	-	0	0	0	1	0	0	-	-	-	-	-	-
559719	10	0	0	28	0	0	1	-	1	0	0	1	1	0	0	0	0	1	0	1	1	0	0	0	0	0	0	0	0	1	0	-	0	-	0	0	0	-	0	1	0	0	-	1	-	-	-	-	-
561916	10	0	0	26	0	0	1	1	0	0	0	0	0	0	1	1	0	0	0	0	0	1	0	0	-	0	0	0	0	0	0	0	0	0	0	0	0	1	1	1	1	1	-	0	-	-	-	-	-
557703	9	0	0	0	0	1	-	0	0	1	0	0	0	0	0	1	1	0	0	0	0	-	-	0	-	0	0	1	-	0	0	1	1	-	1	-	0	0	0	0	1	0	0	0	-	-	-	-	-
556658	9	0	0	0	0	1	1	0	0	0	0	0	0	0	0	1	0	0	0	1	1	0	1	1	-	1	0	0	-	0	0	0	-	0	-	-	-	0	0	0	1	0	0	0	-	-	-	-	-
555142	9	39	7	0	0	0	0	0	0	0	0	0	0	0	0	0	0	0	0	0	0	1	0	1	1	-	1	0	0	1	0	1	0	1	0	1	1	0	0	0	0	0	0	0	1	1	1	1	1
556645	9	1	0	0	0	1	0	-	0	0	0	0	0	0	0	0	1	0	0	1	0	0	-	-	0	-	1	1	-	0	0	-	0	0	0	-	-	1	1	0	1	1	0	0	0	0	0	0	0
561808	9	0	0	40	35	0	0	0	0	0	1	0	0	0	0	1	0	0	1	0	0	0	0	0	0	0	0	1	0	0	0	0	0	0	0	0	0	1	1	0	1	1	0	1	0	0	0	0	0
556631	9	40	6	37	1	0	0	0	0	0	0	0	0	0	0	0	1	0	0	0	1	-	0	0	0	1	1	0	1	-	1	-	1	-	1	-	-	0	0	0	0	1	0	0	1	1	1	1	1
355741	9	0	0	0	1	0	0	1	0	0	0	1	0	0	0	0	0	0	1	0	0	0	-	-	0	-	1	0	-	-	0	1	0	0	0	0	1	1	0	0	0	0	1	1	0	0	0	0	0
355808	9	0	0	0	1	0	0	1	0	0	0	1	0	0	0	0	0	0	1	0	0	0	-	0	0	0	1	0	-	-	0	1	0	0	0	0	1	1	0	0	0	0	1	1	0	0	0	0	0
555548	9	0	0	39	0	0	0	-	0	0	0	1	0	0	0	0	1	0	1	1	1	-	0	0	-	-	0	0	-	0	1	0	-	0	-	-	-	-	0	0	1	0	1	1	-	-	-	-	-
555377	9	0	0	36	0	1	0	0	0	0	1	1	0	1	0	0	0	-	0	1	0	0	1	1	0	-	0	0	0	0	0	0	0	-	0	-	-	0	0	1	1	0	0	0	-	-	-	-	-
561113	9	0	0	36	0	1	0	0	0	1	0	-	1	1	0	0	0	0	0	-	1	1	-	-	-	0	0	1	0	0	-	-	0	0	-	0	0	-	0	0	1	0	-	1	-	-	-	-	-
562122	9	0	0	33	0	1	1	1	1	1	1	0	0	0	0	0	1	-	0	0	-	0	0	0	0	0	-	1	0	-	0	0	0	0	0	-	-	0	-	0	0	-	0	1	-	-	-	-	-
561724	9	0	0	26	0	1	1	0	0	0	0	0	0	0	0	1	-	0	1	1	0	-	-	1	0	1	0	0	1	-	0	-	-	-	-	-	-	-	0	0	0	0	1	0	-	-	-	-	-
556275	9	0	0	17	0	0	0	1	0	0	0	1	0	0	1	0	0	0	0	1	1	-	0	-	0	-	0	0	-	0	1	-	-	1	1	0	0	0	0	0	0	0	1	0	-	-	-	-	-
558376	8	0	0	0	0	0	0	0	1	0	0	0	0	1	0	0	0	0	0	0	0	0	0	0	0	1	1	0	0	0	1	0	0	-	1	0	0	0	0	1	0	1	0	0	-	-	-	-	-
557118	8	0	0	0	0	0	0	0	1	1	0	0	0	0	0	0	1	1	0	0	0	0	0	0	-	1	0	1	0	0	0	0	-	1	-	0	-	1	0	0	0	0	0	0	0	0	0	0	0
555618	8	39	7	0	0	0	0	0	0	0	0	0	0	0	0	0	0	0	1	0	1	1	-	-	-	0	-	0	1	0	0	-	-	-	1	1	1	-	0	0	0	0	1	0	1	1	1	1	1
561128	8	0	0	40	40	0	0	0	0	0	1	0	0	0	0	0	1	0	1	0	1	-	0	0	0	0	1	0	-	0	0	1	0	0	-	0	-	1	0	0	0	-	1	0	0	0	0	0	0
555993	8	17	7	37	36	1	1	0	1	0	0	0	1	1	1	0	0	1	0	0	0	-	0	0	0	0	0	0	0	0	0	1	0	-	-	0	0	-	0	0	0	0	0	-	-	-	-	-	1
562287	8	0	0	38	29	1	0	0	0	0	0	0	0	0	0	1	1	0	0	0	0	-	-	-	0	-	-	1	-	0	0	1	-	0	1	-	-	0	1	1	0	0	0	0	0	0	0	0	0
557919	8	1	0	5	1	0	0	0	0	0	0	0	1	0	0	0	1	1	1	0	1	0	0	0	-	-	0	0	-	-	0	0	0	-	0	0	1	1	0	0	0	1	0	0	0	0	0	0	0
356102	8	0	0	38	0	0	0	1	0	0	0	0	1	0	0	0	0	1	0	1	0	-	-	-	0	-	1	0	-	0	1	1	0	-	0	-	-	-	1	0	0	0	-	0	-	-	-	-	-
355664	8	0	0	37	0	1	0	-	0	0	1	-	1	-	-	0	0	0	0	-	0	-	-	0	-	1	-	0	0	0	0	-	1	-	1	1	1	-	0	0	0	-	0	0	-	-	-	-	-
356093	8	0	0	37	0	1	1	0	1	0	0	0	1	1	1	0	0	1	0	0	0	-	-	0	0	0	0	0	0	0	0	1	0	-	-	0	0	-	0	0	0	0	0	-	-	-	-	-	-
561753	8	0	0	37	0	0	0	1	0	0	0	0	0	0	0	0	0	1	-	0	0	0	0	0	0	0	0	-	-	-	1	0	1	0	1	1	1	0	0	0	-	1	0	0	-	-	-	-	-
559755	8	0	0	36	0	0	0	0	0	-	-	0	-	1	1	0	1	0	1	1	1	0	-	-	0	-	0	0	-	0	0	0	1	-	0	-	0	0	0	0	1	0	0	0	-	-	-	-	-
560387	8	40	7	2	0	-	0	0	-	-	0	0	-	1	0	0	0	1	1	0	1	-	-	0	0	0	0	0	0	0	1	-	-	0	-	-	0	0	1	0	0	0	1	1	1	1	1	1	1
557005	7	0	0	0	0	1	0	1	1	1	1	0	0	0	0	0	0	0	1	0	0	0	0	0	0	0	0	0	0	0	0	0	0	-	0	0	-	0	0	1	0	0	0	0	0	0	0	0	0
557028	7	1	0	0	0	0	0	1	0	0	0	0	0	0	0	0	0	0	0	1	0	0	0	0	-	1	0	0	1	0	0	0	0	-	0	0	1	1	0	0	0	0	0	1	-	0	0	0	0
559713	7	0	3	39	34	-	1	0	0	0	1	1	0	1	0	-	0	0	1	0	0	-	0	0	0	0	0	-	0	0	0	-	0	0	0	-	0	0	0	0	-	1	0	1	0	0	0	0	0
562218	7	0	0	38	26	0	0	0	0	0	0	0	0	0	0	1	0	0	0	0	0	-	0	0	-	-	1	0	0	0	0	-	1	-	1	1	1	0	0	0	0	1	0	0	0	0	0	0	0
561408	7	2	0	9	14	0	0	0	0	0	0	0	0	0	0	0	0	0	0	0	0	1	1	0	0	0	1	0	0	1	0	-	0	0	1	1	1	0	0	0	0	0	0	0	0	0	0	0	0
561246	7	2	0	9	13	0	0	0	0	0	0	0	0	0	0	0	0	0	0	0	0	1	1	0	0	0	1	0	0	1	0	0	0	0	1	1	1	0	0	0	0	0	0	0	0	0	0	0	0
560122	7	2	0	9	12	0	0	0	0	0	0	0	0	0	0	0	0	0	0	0	0	1	1	0	0	0	1	0	0	1	0	0	0	0	1	1	1	0	0	0	0	0	0	0	0	0	0	0	0
560641	7	2	0	9	12	0	0	0	0	0	0	0	0	0	0	0	0	0	0	0	0	1	1	0	0	0	1	0	0	1	0	0	0	0	1	1	1	0	0	0	0	0	0	0	0	0	0	0	0
560990	7	2	0	9	12	0	0	0	0	0	0	0	0	0	0	0	0	0	0	0	0	1	1	0	0	0	1	0	0	1	0	-	0	0	1	1	1	0	0	0	0	0	0	0	0	0	0	0	0
560331	7	2	0	9	11	0	0	0	0	0	0	0	0	0	0	0	0	0	0	0	0	1	1	0	0	0	1	0	0	1	0	-	0	0	1	1	1	0	0	0	0	0	0	0	0	0	0	0	0
560619	7	2	0	9	11	0	0	0	0	0	0	0	0	0	0	0	0	0	0	0	0	1	1	0	0	0	1	0	0	1	0	0	0	0	1	1	1	0	0	0	0	0	0	0	0	0	0	0	0
559954	7	26	4	38	4	0	0	0	1	0	0	0	0	0	0	0	1	1	0	0	0	0	0	0	0	0	0	1	-	0	0	0	0	0	0	0	0	1	0	0	0	0	1	1	-	1	1	-	1
560716	7	25	3	39	3	0	0	0	1	0	0	0	0	0	0	0	1	1	0	0	0	0	0	0	0	0	0	1	-	0	0	0	0	-	0	0	0	1	0	0	0	0	1	1	-	1	-	1	1
560737	7	35	2	34	2	0	0	0	1	0	0	0	0	0	1	0	0	0	1	0	0	0	0	0	-	0	0	0	0	0	0	1	1	0	0	1	1	0	0	0	0	0	0	0	1	1	1	1	1
556121	7	36	2	31	2	0	0	0	1	0	0	0	0	0	1	0	0	0	1	0	0	0	0	0	-	0	0	0	0	0	0	1	1	0	0	1	1	0	0	0	0	0	0	0	-	1	1	1	1
[truncated: 1,885 more rows]
[truncated: 122 more columns]
