# Supplementary material for: Development and mapping of DArT markers within the Festuca - Lolium complex
Source: BMC Genomics. 2009 Oct 15;10:473. doi: 10.1186/1471-2164-10-473 (PMC2770082; doi:10.1186/1471-2164-10-473)
Supplement: Additional file 2 — List of accessions. The list provides the description of all accessions used for the development of the DArTFest chip. [file 1471-2164-10-473-S2.XLS]

## Sheet: List1
Shortcut	Material specification
	Species	Accession	Country	Notes	Obtained from
Lp-01	L. perenne	NGB	Denmark	Map. grandparent	DJF
Lp-02	L. perenne	VEYO	Italy	Map. grandparent	DJF
Lp-03	L. perenne	NV#20F1-30	Denmark	Map. parent	DJF
Lp-04	L. perenne	NV#20F1-39	Denmark	Map. parent	DJF
Lp-05	L. perenne	LTS01	Netherlands	Map. parent	PRI
Lp-06	L. perenne	LTS02	Netherlands	Map. parent	PRI
Lp-07	L. perenne	MERGANDA 2n	Belgium	Cultivar	Hladké Životice
Lp-08	L. perenne	OLAF	Czech Rep.	Cultivar	Hladké Životice
Lp-09	L. perenne	ILGI Parent	Wales	Map. parent	IBERS
Lp-10	L. perenne	ILGI 53	Wales	Pseudoparent	IBERS
Lp-11	L. perenne	WSC P1(2)	Wales	Pseudo-grandparent 1	IBERS
Lp-12	L. perenne	WSC P2 (13/7)	Wales	Pseudo-grandparent 2	IBERS
Lp-13	L. perenne	WSC P1(5)	Wales	Pseudo-grandparent 1	IBERS
Lp-14	L. perenne	WSC P2(13/10)	Wales	Pseudo-grandparent 2	IBERS
Lp-15	L. perenne	OPT3	Belgium	Map. parent	ILVO
Lp-16	L. perenne	ABE6	Belgium	Map. parent	ILVO
Lp-17	L. perenne	J43	Ireland	Map. parent	TEAGASC
Lp-18	L. perenne	J51	Ireland	Map. parent	TEAGASC
Lp-19	L. perenne	PFA	Ireland	Map. parent	TEAGASC
Lp-20	L. perenne	PMA	Ireland	Map. parent	TEAGASC
Lp-21	L. perenne	F7	Denmark	Map. parent	DLF
Lp-22	L. perenne	F8	Denmark	Map. parent	DLF
Lp-23	L. perenne	F11	Denmark	Map. parent	DLF
Lp-24	L. perenne	F12	Denmark	Map. parent	DLF
Lp-25	L. perenne	MELTRA	Wales	Cultivar	IBERS
Lp-26	L. perenne	LIPRIOR	Wales	Cultivar	IBERS
Lp-27	L. perenne	Cachtice 00 H.V. 3	Czech Rep.	Ecotype	Hladké Životice
Lp-28	L. perenne	JAKUB	Czech Rep.	Cultivar	Hladké Životice
Lp-29	L. perenne	AHOJ	Czech Rep.	Cultivar	Hladké Životice
Lp-30	L. perenne	HANDICAP	Czech Rep.	Cultivar	Hladké Životice
Lp-31	L. perenne	JV EKO 04 424 e	Czech Rep.	Ecotype	Hladké Životice
Lp-32	L. perenne	JV EKO 04 299 e	Czech Rep.	Ecotype	Hladké Životice
Lp-33	L. perenne	JV EKO 04 101	Czech Rep.	Ecotype	Hladké Životice
Lp-34	L. perenne	JV EKO 04 245	Czech Rep.	Ecotype	Hladké Životice
Lp-35	L. perenne	Weigra	Germany	Cultivar	Hladké Životice
Lp-36	L. perenne	ARABELLA	Germany	Cultivar	Hladké Životice
Lp-37	L. perenne	INDIANA	Denmark	Cultivar	Hladké Životice
Lp-38	L. perenne	JV EKO 04 130 e	Czech Rep.	Ecotype	Hladké Životice
Lp-39	L. perenne	RESPECT 2n	Netherlands	Cultivar	Hladké Životice
Lp-40	L. perenne	KELT	Czech Rep.	Cultivar	Hladké Životice
Lm-01	L. multiflorum	XtgPuc03_01	Switzerland	Mapping	Kölliker
Lm-02	L. multiflorum	XtgPuc03_02	Switzerland	Mapping	Kölliker
Lm-03	L. multiflorum	XtgPuc03_03	Switzerland	Mapping	Kölliker
Lm-04	L. multiflorum	XtgPuc03_04	Switzerland	Mapping	Kölliker
Lm-05	L. multiflorum	Caribu	Switzerland	Cultivar	Kölliker
Lm-06	L. multiflorum	Abys	France	Cultivar	Kölliker
Lm-07	L. multiflorum	Avensyl	France	Cultivar	Kölliker
Lm-08	L. multiflorum	Barcomet	Netherlands	Cultivar	Kölliker
Lm-09	L. multiflorum	Licherry	Germany	Cultivar	Kölliker
Lm-10	L. multiflorum	Rapid	Russia	Cultivar	Hladké Životice
Lm-11	L. multiflorum	Zarastro	Belgium	Cultivar	Hladké Životice
Lm-12	L. multiflorum	03 20 syn 1 / M3 04 u sadu	Czech Rep.	Ecotype	Hladké Životice
Lm-13	L. multiflorum	PROLOG	Czech Rep.	Cultivar	Hladké Životice
Lm-14	L. multiflorum	Romul	Czech Rep.	Cultivar	Hladké Životice
Lm-15	L. multiflorum	Roznovsky	Czech Rep.	Cultivar	Hladké Životice
Lm-16	L. multiflorum	LIGRANDE	Germany	Cultivar	Hladké Životice
Lm-17	L. multiflorum	BALTIMOR	Denmark	Cultivar	Hladké Životice
Lm-18	L. multiflorum	DASAS	Denmark	Cultivar	Hladké Životice
Lm-19	L. multiflorum	PODIUM	Denmark	Cultivar	Hladké Životice
Lm-20	L. multiflorum	SIKEM	Denmark	Cultivar	Hladké Životice
Lm-21	L. multiflorum	FOX	France	Cultivar	Hladké Životice
Lm-22	L. multiflorum	INGOT	France	Cultivar	Hladké Životice
Lm-23	L. multiflorum	Alamo	Germany	Cultivar	Hladké Životice
Lm-24	L. multiflorum	GIADA	Italy	Cultivar	Hladké Životice
Lm-25	L. multiflorum	Minamiwase	Japan	Cultivar	Hladké Životice
Lm-26	L. multiflorum	Waseoba	Japan	Cultivar	Hladké Životice
Lm-27	L. multiflorum	BARDELTA	Netherlands	Cultivar	Hladké Životice
Lm-28	L. multiflorum	BARPRISMA	Netherlands	Cultivar	Hladké Životice
Lm-29	L. multiflorum	0420 SYN 3 směs 1 - 12	SŠHŽ	Mixture	Hladké Životice
Lm-30	L. multiflorum	0420 SYN 4 směs 1 - 12	SŠHŽ	Mixture	Hladké Životice
Lm-31	L. multiflorum	0420 SYN 5 směs 1 - 12	SŠHŽ	Mixture	Hladké Životice
Lm-32	L. multiflorum	0420 SYN 6 směs 1 - 12	SŠHŽ	Mixture	Hladké Životice
Lm-33	L. multiflorum	Grazer	USA	Cultivar	Hladké Životice
Lm-34	L. multiflorum	Lipo	France	Cultivar	Hladké Životice
Lm-35	L. multiflorum	Axis	Switzerland	Cultivar	Kölliker
Lm-36	L. multiflorum	Bazenheid	Switzerland	Ecotype	Kölliker
Lm-37	L. multiflorum	Abercomo	Wales	Cultivar	Kölliker
Lm-38	L. multiflorum	Oryx	Switzerland	Cultivar	Kölliker
Lm-39	L. multiflorum	Littau	Switzerland	Ecotype	Kölliker
Lm-40	L. multiflorum	Doppleschwand	Switzerland	Ecotype	Kölliker
Fp-01	F. pratensis	BF 1183	Wales	Map. parent	IBERS
Fp-02	F. pratensis	B14/16	Yugoslavia	Map. parent	Rognli
Fp-03	F. pratensis	Salten	Norway	Cultivar	Rognli
Fp-04	F. pratensis	HF2/7	Norway	Map. parent	Rognli
Fp-05	F. pratensis	3982	Lithuania	Kruonis Hes population	Rognli
Fp-06	F. pratensis	Jo D166B	Finland	Cultivar	Rognli
Fp-07	F. pratensis	Arni	Estonia	Cultivar	Rognli
Fp-08	F. pratensis	14014	Norway	Vennesund population	Rognli
Fp-09	F. pratensis	7694	Norway	Røsvik population	Rognli
Fp-10	F. pratensis	3529	Lithuania	Silute distr., Bitezeris population	Rognli
Fp-11	F. pratensis	Patra	Latvia	Cultivar	Rognli
Fp-12	F. pratensis	6765	Norway	Krosby, Rakkestad populatin	Rognli
Fp-13	F. pratensis	Pradel	Switzerland	Cultivar	Kölliker
Fp-14	F. pratensis	4129	Lithuania	Raseiniai distr., by Dubysa bridge population	Rognli
Fp-15	F. pratensis	7512	Norway	Kleveland, Selbu population	Rognli
Fp-16	F. pratensis	Barau	Switzerland	Cultivar	Kölliker
Fp-17	F. pratensis	Mimer	Sweden	Cultivar	Rognli
Fp-18	F. pratensis	Mana	Denmark	Cultivar	Rognli
Fp-19	F. pratensis	3985	Lithuania	Trakai distr., Aukstadvaris population	Rognli
Fp-20	F. pratensis	6772	Norway	Kinnerød, Hobøl population	Rognli
Fp-21	F. pratensis	Fure	Norway	Cultivar	Rognli
Fp-22	F. pratensis	Preval	Switzerland	Cultivar	Kölliker
Fp-23	F. pratensis	Blaachli	Switzerland	Ecotype	Kölliker
Fp-24	F. pratensis	Merifest	Belgium	Cultivar	Hladké Životice
Fp-25	F. pratensis	Pronela	Czech Rep.	Cultivar	Hladké Životice
Fp-26	F. pratensis	Roznovska	Czech Rep.	Cultivar	Hladké Životice
Fp-27	F. pratensis	KL - Bi6	Czech Rep.	Ecotype	Hladké Životice
Fp-28	F. pratensis	KL ekotyp 04/13	Czech Rep.	Ecotype	Hladké Životice
Fp-29	F. pratensis	Ekotyp Pindula	Czech Rep.	Cultivar	Hladké Životice
Fp-30	F. pratensis	Cosmolit	Germany	Cultivar	Hladké Životice
Fp-31	F. pratensis	Darimo	Germany	Cultivar	Hladké Životice
Fp-32	F. pratensis	Biermensdorf	Switzerland	Ecotype	Kölliker
Fp-33	F. pratensis	Laura	Germany	Cultivar	Hladké Životice
Fp-34	F. pratensis	Ricardo	Germany	Cultivar	Hladké Životice
Fp-35	F. pratensis	Senu	Denmark	Cultivar	Hladké Životice
Fp-36	F. pratensis	Stella	Sweden	Cultivar	Hladké Životice
Fp-37	F. pratensis	Jamaica	France	Cultivar	Hladké Životice
Fp-38	F. pratensis	Arita	LVA	Cultivar	Hladké Životice
Fp-39	F. pratensis	Silva	LVA	Cultivar	Hladké Životice
Fp-40	F. pratensis	Norild	Norway	Cultivar	Hladké Životice
Fa-01	F. arundinacea	KR - KORA 99 směs V2	Czech Rep.	Mixture	Hladké Životice
Fa-02	F. arundinacea	KR - E / 03 ř. 01 - 02	Czech Rep.	Ecotype	Hladké Životice
Fa-03	F. arundinacea	KR - E / 03 ř. 05 - 06	Czech Rep.	Ecotype	Hladké Životice
Fa-04	F. arundinacea	KR - E / 03 ř. 07 - 08	Czech Rep.	Ecotype	Hladké Životice
Fa-05	F. arundinacea	KR - E / 03 ř. 10 - 11	Czech Rep.	Ecotype	Hladké Životice
Fa-06	F. arundinacea	KR - E / 03 ř. 18 - 19	Czech Rep.	Ecotype	Hladké Životice
Fa-07	F. arundinacea	KR - E / 03 ř. 20 - 21	Czech Rep.	Ecotype	Hladké Životice
Fa-08	F. arundinacea	KR - E / 03 ř. 22 - 23	Czech Rep.	Ecotype	Hladké Životice
Fa-09	F. arundinacea	KR - E / 03 ř. 29 - 30	Czech Rep.	Ecotype	Hladké Životice
Fa-10	F. arundinacea	KR - E / 03 ř. 33 - 34	Czech Rep.	Ecotype	Hladké Životice
Fa-11	F. arundinacea	KR - E / 03 ř. 35 - 36	Czech Rep.	Ecotype	Hladké Životice
Fa-12	F. arundinacea	KR - E / 03 ř. 40 - 41	Czech Rep.	Ecotype	Hladké Životice
Fa-13	F. arundinacea	KR - E / 03 ř. 50 - 51	Czech Rep.	Ecotype	Hladké Životice
Fa-14	F. arundinacea	KR - E / 03 ř. 56 - 57	Czech Rep.	Ecotype	Hladké Životice
Fa-15	F. arundinacea	KR - E / 03 ř. 58	Czech Rep.	Ecotype	Hladké Životice
Fa-16	F. arundinacea	KR - E / 03 ř. 67 - 68	Czech Rep.	Ecotype	Hladké Životice
Fa-17	F. arundinacea	KR - FELINE	France	Cultivar	Hladké Životice
Fa-18	F. arundinacea	PX 103	France	Ecotype	Hladké Životice
Fa-19	F. arundinacea	PX 109	France	Ecotype	Hladké Životice
Fa-20	F. arundinacea	FAG 17-02 PX 116 M3	France	Ecotype	Hladké Životice
Fa-21	F. arundinacea	Sopline	France	Cultivar	Hladké Životice
Fa-22	F. arundinacea	Metsovo	Greece	Cultivar	Hladké Životice
Fa-23	F. arundinacea	Astico	Italy	Cultivar	Hladké Životice
Fa-24	F. arundinacea	Hokuryo	Japan	Cultivar	Hladké Životice
Fa-25	F. arundinacea	Barolex	Netherlands	Cultivar	Hladké Životice
Fa-26	F. arundinacea	Grasslands Advance	New Zealand	Cultivar	Hladké Životice
Fa-27	F. arundinacea	Brudzynska	Poland	Cultivar	Hladké Životice
Fa-28	F. arundinacea	Excela	France	Cultivar	Hladké Životice
Fa-29	F. arundinacea	KR - KORETA 01	Slovakia	Ecotype	Hladké Životice
Fa-30	F. arundinacea	Aberystwyth S.-170	Wales	Cultivar	Hladké Životice
Fa-31	F. arundinacea	Eldorado	USA	Cultivar	Hladké Životice
Fa-32	F. arundinacea	Wrangler	USA	Cultivar	Hladké Životice
Fa-33	F. arundinacea	Kentucky 31	USA	Cultivar	Hladké Životice
Fa-34	F. arundinacea	Krusevacki 20	Yugoslavia	Cultivar	Hladké Životice
Fa-35	F. arundinacea	KR - 599533	Morocco	Ecotype	Hladké Životice
Fa-36	F. arundinacea	KR - 598945	Italy	Ecotype	Hladké Životice
Fa-37	F. arundinacea	KR - 269894	Pakistan	Ecotype	Hladké Životice
Fa-38	F. arundinacea	Madra	France	Cultivar	Hladké Životice
Fa-39	F. arundinacea	KR - 502369	Russia	Ecotype	Hladké Životice
Fa-40	F. arundinacea	Jordane	France	Cultivar	Hladké Životice
Fg-01	F. glaucescens	Fg 3740	France	Ecotype	INRA
Fg-02	F. glaucescens	Fg Bn354	France	Ecotype	INRA
Fg-03	F. glaucescens	Fg C-45	France	Ecotype	Gene Bank
Fg-04	F. glaucescens	Fg 3733	France	Ecotype	INRA
Fg-05	F. glaucescens	Fg 3715	France	Ecotype	INRA
Fg-06	F. glaucescens	Fg G-45	France	Ecotype	Gene Bank
Fg-07	F. glaucescens	Fg FRA 001	France	Ecotype	Gene Bank
